# Supplementary material for: Environmental suitability for Lutzomyia (Nyssomyia) whitmani (Diptera: Psychodidae: Phlebotominae) and the occurrence of American cutaneous leishmaniasis in Brazil
Source: Parasit Vectors. 2018 Mar 7;11:155. doi: 10.1186/s13071-018-2742-7 (PMC5842654; doi:10.1186/s13071-018-2742-7)
Supplement: Supplementary file 1 — Table S1. Compiled presence records of American cutaneus leishmaniasis (ACL). (XLSX 113 kb) [file 13071_2018_2742_MOESM1_ESM.xlsx]

## Sheet: Title
Additional File 1: Compiled presence records of American Cutaneus Leishmaniasis (ACL)
This file is part of the manuscript submitted to Parasites & Vectors "Environmental suitability for Lutzomyia (Nyssomyia) whitmani (Diptera: Psychodidae: Phlebotominae) and the occurrence of American Cutaneous Leishmaniasis in Brazil"
Simone Miranda da Costa (1*), José Luís Passos Cordeiro (2), Elizabeth F Rangel (1)
(1) Laboratório Interdisciplinar de Vigilância Entomológica em Diptera e Hemiptera, Instituto Oswaldo Cruz, Fundação Oswaldo Cruz, Rio de Janeiro, Brazil
(2) Fiocruz da Mata Atlântica, Fundação Oswaldo Cruz, FIOCRUZ, Rio de Janeiro, Brasil.
*Corresponding author: scosta@ioc.fiocruz.br

## Sheet: data
Additional File 1: Compiled presence records of American Cutaneus Leishmaniasis (ACL)
Disease	Acronyms	Geocodes	Counties	Latitudes	Longitudes
ACL	RO	1100015	Alta Floresta D'Oeste	-11.929	-61.996
ACL	RO	1100023	Ariquemes	-9.913	-63.041
ACL	RO	1100031	Cabixi	-13.492	-60.545
ACL	RO	1100049	Cacoal	-11.438	-61.448
ACL	RO	1100056	Cerejeiras	-13.189	-60.812
ACL	RO	1100064	Colorado do Oeste	-13.117	-60.542
ACL	RO	1100072	Corumbiara	-12.962	-60.887
ACL	RO	1100080	Costa Marques	-12.445	-64.227
ACL	RO	1100098	Espigão D'Oeste	-11.525	-61.013
ACL	RO	1100106	Guajará-Mirim	-10.783	-65.339
ACL	RO	1100114	Jaru	-10.439	-62.466
ACL	RO	1100122	Ji-Paraná	-10.882	-61.944
ACL	RO	1100130	Machadinho D'Oeste	-9.444	-61.981
ACL	RO	1100148	Nova Brasilándia D'Oeste	-11.725	-62.331
ACL	RO	1100155	Ouro Preto do Oeste	-10.716	-62.248
ACL	RO	1100189	Pimenta Bueno	-11.673	-61.193
ACL	RO	1100205	Porto Velho	-8.762	-63.904
ACL	RO	1100254	Presidente Médici	-11.176	-61.901
ACL	RO	1100262	Rio Crespo	-9.705	-62.9
ACL	RO	1100288	Rolim de Moura	-11.733	-61.778
ACL	RO	1100304	Vilhena	-12.741	-60.146
ACL	RO	1100320	São Miguel do Guaporé	-11.681	-62.684
ACL	RO	1100338	Nova Mamoré	-10.411	-65.331
ACL	RO	1100346	Alvorada D'Oeste	-11.408	-62.389
ACL	RO	1100379	Alto Alegre dos Parecis	-12.128	-61.851
ACL	RO	1100403	Alto Paraíso	-9.713	-63.321
ACL	RO	1100452	Buritis	-10.212	-63.829
ACL	RO	1100502	Novo Horizonte do Oeste	-11.71	-62
ACL	RO	1100601	Cacaulândia	-10.34	-62.896
ACL	RO	1100700	Campo Novo de Rondônia	-10.571	-63.627
ACL	RO	1100809	Candeias do Jamari	-8.791	-63.701
ACL	RO	1100908	Castanheiras	-11.427	-61.95
ACL	RO	1100924	Chupinguaia	-12.552	-60.9
ACL	RO	1100940	Cujubim	-9.363	-62.585
ACL	RO	1101005	Governador Jorge Teixeira	-10.61	-62.737
ACL	RO	1101104	Itapuã do Oeste	-9.205	-63.18
ACL	RO	1101203	Ministro Andreazza	-11.196	-61.517
ACL	RO	1101302	Mirante da Serra	-11.03	-62.675
ACL	RO	1101401	Monte Negro	-10.246	-63.29
ACL	RO	1101435	Nova União	-10.904	-62.561
ACL	RO	1101450	Parecis	-12.175	-61.603
ACL	RO	1101468	Pimenteiras do Oeste	-13.483	-61.047
ACL	RO	1101476	Primavera de Rondônia	-11.828	-61.321
ACL	RO	1101484	São Felipe D'Oeste	-11.903	-61.502
ACL	RO	1101492	São Francisco do Guaporé	-12.062	-63.569
ACL	RO	1101500	Seringueiras	-11.798	-63.031
ACL	RO	1101609	Theobroma	-10.244	-62.355
ACL	RO	1101708	Urupá	-11.125	-62.376
ACL	RO	1101757	Vale do Anari	-9.863	-62.186
ACL	RO	1101807	Vale do Paraíso	-10.449	-62.134
ACL	AC	1200013	Acrelândia	-9.828	-66.883
ACL	AC	1200054	Assis Brasil	-10.941	-69.567
ACL	AC	1200104	Brasiléia	-11.01	-68.748
ACL	AC	1200138	Bujari	-9.831	-67.952
ACL	AC	1200179	Capixaba	-10.573	-67.676
ACL	AC	1200203	Cruzeiro do Sul	-7.631	-72.67
ACL	AC	1200252	Epitaciolândia	-11.029	-68.741
ACL	AC	1200302	Feijó	-8.164	-70.354
ACL	AC	1200328	Jordão	-9.434	-71.884
ACL	AC	1200336	Mâncio Lima	-7.614	-72.896
ACL	AC	1200344	Manoel Urbano	-8.839	-69.26
ACL	AC	1200351	Marechal Thaumaturgo	-8.941	-72.792
ACL	AC	1200385	Plácido de Castro	-10.276	-67.15
ACL	AC	1200393	Porto Walter	-8.269	-72.744
ACL	AC	1200401	Rio Branco	-9.975	-67.81
ACL	AC	1200427	Rodrigues Alves	-7.742	-72.647
ACL	AC	1200435	Santa Rosa do Purus	-9.433	-70.493
ACL	AC	1200450	Senador Guiomard	-10.151	-67.736
ACL	AC	1200500	Sena Madureira	-9.066	-68.657
ACL	AC	1200609	Tarauacá	-8.161	-70.766
ACL	AC	1200708	Xapuri	-10.652	-68.504
ACL	AC	1200807	Porto Acre	-9.588	-67.533
ACL	AM	1300029	Alvarães	-3.221	-64.804
ACL	AM	1300086	Anamã	-3.58	-61.404
ACL	AM	1300144	Apuí	-7.197	-59.891
ACL	AM	1300201	Atalaia do Norte	-4.372	-70.192
ACL	AM	1300300	Autazes	-3.58	-59.131
ACL	AM	1300409	Barcelos	-0.975	-62.924
ACL	AM	1300508	Barreirinha	-2.793	-57.07
ACL	AM	1300607	Benjamin Constant	-4.383	-70.031
ACL	AM	1300631	Beruri	-3.898	-61.373
ACL	AM	1300680	Boa Vista do Ramos	-2.97	-57.59
ACL	AM	1300706	Boca do Acre	-8.752	-67.398
ACL	AM	1300805	Borba	-4.388	-59.594
ACL	AM	1300839	Caapiranga	-3.328	-61.209
ACL	AM	1300904	Canutama	-6.534	-64.383
ACL	AM	1301001	Carauari	-4.883	-66.896
ACL	AM	1301100	Careiro	-3.768	-60.369
ACL	AM	1301159	Careiro da Várzea	-3.221	-59.826
ACL	AM	1301209	Coari	-4.085	-63.141
ACL	AM	1301308	Codajás	-3.837	-62.057
ACL	AM	1301407	Eirunepé	-6.66	-69.874
ACL	AM	1301506	Envira	-7.433	-70.023
ACL	AM	1301605	Fonte Boa	-2.514	-66.092
ACL	AM	1301654	Guajará	-7.546	-72.584
ACL	AM	1301704	Humaitá	-7.506	-63.021
ACL	AM	1301803	Ipixuna	-7.051	-71.695
ACL	AM	1301902	Itacoatiara	-3.143	-58.444
ACL	AM	1301951	Itamarati	-6.425	-68.253
ACL	AM	1302009	Itapiranga	-2.749	-58.022
ACL	AM	1302108	Japurá	-1.826	-66.599
ACL	AM	1302207	Juruá	-3.481	-66.069
ACL	AM	1302306	Jutaí	-2.747	-66.767
ACL	AM	1302405	Lábrea	-7.259	-64.798
ACL	AM	1302504	Manacapuru	-3.3	-60.621
ACL	AM	1302553	Manaquiri	-3.428	-60.459
ACL	AM	1302603	Manaus	-3.102	-60.025
ACL	AM	1302702	Manicoré	-5.809	-61.3
ACL	AM	1302801	Maraã	-1.856	-65.581
ACL	AM	1302900	Maués	-3.384	-57.719
ACL	AM	1303007	Nhamundá	-2.186	-56.713
ACL	AM	1303106	Nova Olinda do Norte	-3.888	-59.094
ACL	AM	1303205	Novo Airão	-2.621	-60.944
ACL	AM	1303304	Novo Aripuanã	-5.121	-60.38
ACL	AM	1303403	Parintins	-2.628	-56.736
ACL	AM	1303502	Pauini	-7.714	-66.976
ACL	AM	1303536	Presidente Figueiredo	-2.034	-60.025
ACL	AM	1303569	Rio Preto da Eva	-2.699	-59.7
ACL	AM	1303601	Santa Isabel do Rio Negro	-0.414	-65.019
ACL	AM	1303700	Santo Antônio do Içá	-3.102	-67.94
ACL	AM	1303809	São Gabriel da Cachoeira	-0.13	-67.089
ACL	AM	1303908	São Paulo de Olivença	-3.378	-68.873
ACL	AM	1303957	São Sebastião do Uatumã	-2.572	-57.871
ACL	AM	1304005	Silves	-2.839	-58.209
ACL	AM	1304062	Tabatinga	-4.253	-69.938
ACL	AM	1304104	Tapauá	-5.628	-63.183
ACL	AM	1304203	Tefé	-3.354	-64.711
ACL	AM	1304260	Uarini	-2.99	-65.108
ACL	AM	1304302	Urucará	-2.536	-57.76
ACL	RR	1400027	Amajari	3.652	-61.371
ACL	RR	1400050	Alto Alegre	2.98	-61.292
ACL	RR	1400100	Boa Vista	2.82	-60.673
ACL	RR	1400159	Bonfim	3.36	-59.833
ACL	RR	1400175	Cantá	2.61	-60.597
ACL	RR	1400209	Caracaraí	1.816	-61.128
ACL	RR	1400233	Caroebe	0.884	-59.696
ACL	RR	1400282	Iracema	2.182	-61.041
ACL	RR	1400308	Mucajaí	2.43	-60.9
ACL	RR	1400456	Pacaraima	4.431	-61.146
ACL	RR	1400472	Rorainópolis	0.946	-60.418
ACL	RR	1400506	São João da Baliza	0.951	-59.911
ACL	RR	1400605	São Luiz	1.005	-60.159
ACL	RR	1400704	Uiramutã	4.596	-60.168
ACL	PA	1500107	Abaetetuba	-1.718	-48.883
ACL	PA	1500131	Abel Figueiredo	-4.954	-48.393
ACL	PA	1500206	Acará	-1.961	-48.197
ACL	PA	1500305	Afuá	-0.157	-50.387
ACL	PA	1500347	Água Azul do Norte	-6.791	-50.467
ACL	PA	1500404	Alenquer	-1.942	-54.738
ACL	PA	1500503	Almeirim	-1.523	-52.582
ACL	PA	1500602	Altamira	-3.203	-52.206
ACL	PA	1500701	Anajás	-0.987	-49.94
ACL	PA	1500800	Ananindeua	-1.366	-48.372
ACL	PA	1500859	Anapu	-3.472	-51.198
ACL	PA	1500909	Augusto Corrêa	-1.022	-46.645
ACL	PA	1500958	Aurora do Pará	-2.134	-47.563
ACL	PA	1501006	Aveiro	-3.606	-55.332
ACL	PA	1501105	Bagre	-1.9	-50.164
ACL	PA	1501204	Baião	-2.791	-49.672
ACL	PA	1501253	Bannach	-7.348	-50.396
ACL	PA	1501303	Barcarena	-1.506	-48.626
ACL	PA	1501402	Belém	-1.456	-48.504
ACL	PA	1501451	Belterra	-2.636	-54.937
ACL	PA	1501501	Benevides	-1.361	-48.245
ACL	PA	1501576	Bom Jesus do Tocantins	-5.051	-48.609
ACL	PA	1501600	Bonito	-1.363	-47.307
ACL	PA	1501709	Bragança	-1.063	-46.773
ACL	PA	1501725	Brasil Novo	-3.262	-52.668
ACL	PA	1501782	Breu Branco	-4.009	-49.461
ACL	PA	1501808	Breves	-1.682	-50.48
ACL	PA	1501956	Cachoeira do Piriá	-1.671	-46.529
ACL	PA	1502004	Cachoeira do Arari	-1.011	-48.963
ACL	PA	1502103	Cametá	-2.244	-49.496
ACL	PA	1502152	Canaã dos Carajás	-6.497	-49.878
ACL	PA	1502202	Capanema	-1.196	-47.181
ACL	PA	1502301	Capitão Poço	-1.745	-47.065
ACL	PA	1502400	Castanhal	-1.297	-47.922
ACL	PA	1502509	Chaves	-0.16	-49.988
ACL	PA	1502608	Colares	-0.937	-48.282
ACL	PA	1502707	Conceição do Araguaia	-8.258	-49.265
ACL	PA	1502764	Cumaru do Norte	-7.825	-50.773
ACL	PA	1502772	Curionópolis	-6.091	-49.541
ACL	PA	1502806	Curralinho	-1.814	-49.795
ACL	PA	1502855	Curuá	-1.888	-55.117
ACL	PA	1502905	Curuçá	-0.734	-47.855
ACL	PA	1502939	Dom Eliseu	-4.285	-47.505
ACL	PA	1502954	Eldorado dos Carajás	-6.104	-49.355
ACL	PA	1503002	Faro	-2.171	-56.745
ACL	PA	1503044	Floresta do Araguaia	-7.554	-49.713
ACL	PA	1503077	Garrafão do Norte	-1.934	-47.053
ACL	PA	1503093	Goianésia do Pará	-3.843	-49.097
ACL	PA	1503101	Gurupá	-1.405	-51.64
ACL	PA	1503200	Igarapé-Açu	-1.127	-47.618
ACL	PA	1503309	Igarapé-Miri	-1.975	-48.96
ACL	PA	1503457	Ipixuna do Pará	-2.558	-47.494
ACL	PA	1503507	Irituia	-1.769	-47.439
ACL	PA	1503606	Itaituba	-4.276	-55.984
ACL	PA	1503705	Itupiranga	-5.135	-49.327
ACL	PA	1503754	Jacareacanga	-6.224	-57.754
ACL	PA	1503804	Jacundá	-4.451	-49.116
ACL	PA	1503903	Juruti	-2.152	-56.092
ACL	PA	1504000	Limoeiro do Ajuru	-1.895	-49.381
ACL	PA	1504059	Mãe do Rio	-2.06	-47.553
ACL	PA	1504109	Magalhães Barata	-0.795	-47.598
ACL	PA	1504208	Marabá	-5.369	-49.118
ACL	PA	1504406	Marapanim	-0.714	-47.694
ACL	PA	1504422	Marituba	-1.355	-48.342
ACL	PA	1504455	Medicilândia	-3.446	-52.889
ACL	PA	1504505	Melgaço	-1.804	-50.712
ACL	PA	1504604	Mocajuba	-2.584	-49.507
ACL	PA	1504703	Moju	-1.884	-48.769
ACL	PA	1504802	Monte Alegre	-2.008	-54.069
ACL	PA	1504901	Muaná	-1.528	-49.217
ACL	PA	1504950	Nova Esperança do Piriá	-2.269	-46.966
ACL	PA	1504976	Nova Ipixuna	-4.921	-49.077
ACL	PA	1505007	Nova Timboteua	-1.206	-47.386
ACL	PA	1505031	Novo Progresso	-7.147	-55.382
ACL	PA	1505064	Novo Repartimento	-4.331	-49.796
ACL	PA	1505106	Óbidos	-1.918	-55.518
ACL	PA	1505205	Oeiras do Pará	-2.003	-49.854
ACL	PA	1505304	Oriximiná	-1.766	-55.866
ACL	PA	1505403	Ourém	-1.548	-47.119
ACL	PA	1505437	Ourilândia do Norte	-6.755	-51.084
ACL	PA	1505486	Pacajá	-3.838	-50.638
ACL	PA	1505494	Palestina do Pará	-5.742	-48.317
ACL	PA	1505502	Paragominas	-2.995	-47.353
ACL	PA	1505536	Parauapebas	-6.068	-49.902
ACL	PA	1505551	Pau D'Arco	-7.833	-50.044
ACL	PA	1505635	Piçarra	-6.438	-48.872
ACL	PA	1505650	Placas	-3.868	-54.22
ACL	PA	1505809	Portel	-1.936	-50.821
ACL	PA	1505908	Porto de Moz	-1.748	-52.238
ACL	PA	1506005	Prainha	-1.8	-53.48
ACL	PA	1506138	Redenção	-8.029	-50.031
ACL	PA	1506161	Rio Maria	-7.311	-50.048
ACL	PA	1506187	Rondon do Pará	-4.776	-48.067
ACL	PA	1506195	Rurópolis	-4.096	-54.91
ACL	PA	1506203	Salinópolis	-0.629	-47.356
ACL	PA	1506302	Salvaterra	-0.753	-48.517
ACL	PA	1506351	Santa Bárbara do Pará	-1.224	-48.294
ACL	PA	1506500	Santa Isabel do Pará	-1.299	-48.161
ACL	PA	1506559	Santa Luzia do Pará	-1.517	-46.942
ACL	PA	1506583	Santa Maria das Barreiras	-8.855	-49.722
ACL	PA	1506609	Santa Maria do Pará	-1.352	-47.576
ACL	PA	1506708	Santana do Araguaia	-9.505	-50.625
ACL	PA	1506807	Santarém	-2.443	-54.708
ACL	PA	1506906	Santarém Novo	-0.929	-47.397
ACL	PA	1507003	Santo Antônio do Tauá	-1.152	-48.129
ACL	PA	1507102	São Caetano de Odivelas	-0.75	-48.02
ACL	PA	1507151	São Domingos do Araguaia	-5.538	-48.733
ACL	PA	1507201	São Domingos do Capim	-1.675	-47.775
ACL	PA	1507300	São Félix do Xingu	-6.645	-51.995
ACL	PA	1507409	São Francisco do Pará	-1.169	-47.795
ACL	PA	1507458	São Geraldo do Araguaia	-6.401	-48.555
ACL	PA	1507466	São João da Ponta	-0.85	-47.92
ACL	PA	1507474	São João de Pirabas	-0.769	-47.174
ACL	PA	1507508	São João do Araguaia	-5.358	-48.791
ACL	PA	1507607	São Miguel do Guamá	-1.627	-47.483
ACL	PA	1507706	São Sebastião da Boa Vista	-1.718	-49.541
ACL	PA	1507953	Tailândia	-2.947	-48.953
ACL	PA	1507961	Terra Alta	-1.038	-47.908
ACL	PA	1507979	Terra Santa	-2.104	-56.487
ACL	PA	1508001	Tomé-Açu	-2.419	-48.152
ACL	PA	1508035	Tracuateua	-1.072	-46.897
ACL	PA	1508050	Trairão	-4.574	-55.944
ACL	PA	1508084	Tucumã	-6.748	-51.161
ACL	PA	1508100	Tucuruí	-3.768	-49.673
ACL	PA	1508126	Ulianópolis	-3.756	-47.501
ACL	PA	1508159	Uruará	-3.718	-53.737
ACL	PA	1508308	Viseu	-1.197	-46.14
ACL	PA	1508357	Vitória do Xingu	-2.88	-52.01
ACL	PA	1508407	Xinguara	-7.095	-49.946
ACL	PA	1507805	Senador José Porfírio	-2.591	-51.954
ACL	AP	1600055	Serra do Navio	0.896	-52.002
ACL	AP	1600105	Amapá	2.053	-50.793
ACL	AP	1600154	Pedra Branca do Amaparí	0.778	-51.944
ACL	AP	1600204	Calçoene	2.498	-50.949
ACL	AP	1600212	Cutias	0.986	-50.802
ACL	AP	1600238	Ferreira Gomes	0.858	-51.18
ACL	AP	1600253	Itaubal	0.596	-50.671
ACL	AP	1600279	Laranjal do Jari	-0.842	-52.516
ACL	AP	1600303	Macapá	0.039	-51.066
ACL	AP	1600402	Mazagão	-0.115	-51.289
ACL	AP	1600501	Oiapoque	3.843	-51.835
ACL	AP	1600535	Porto Grande	0.713	-51.413
ACL	AP	1600550	Pracuúba	1.743	-50.791
ACL	AP	1600600	Santana	-0.058	-51.182
ACL	AP	1600709	Tartarugalzinho	1.506	-50.912
ACL	AP	1600808	Vitória do Jari	-0.938	-52.424
ACL	TO	1700251	Abreulândia	-9.621	-49.151
ACL	TO	1700301	Aguiarnópolis	-6.563	-47.466
ACL	TO	1701002	Ananás	-6.366	-48.073
ACL	TO	1701051	Angico	-6.39	-47.865
ACL	TO	1701101	Aparecida do Rio Negro	-9.952	-47.972
ACL	TO	1701309	Aragominas	-7.162	-48.528
ACL	TO	1701903	Araguacema	-8.804	-49.556
ACL	TO	1702000	Araguaçu	-12.931	-49.826
ACL	TO	1702109	Araguaína	-7.191	-48.207
ACL	TO	1702158	Araguanã	-6.581	-48.644
ACL	TO	1702208	Araguatins	-5.651	-48.124
ACL	TO	1702307	Arapoema	-7.658	-49.064
ACL	TO	1702406	Arraias	-12.931	-46.938
ACL	TO	1702554	Augustinópolis	-5.466	-47.888
ACL	TO	1702703	Aurora do Tocantins	-12.713	-46.408
ACL	TO	1702901	Axixá do Tocantins	-5.617	-47.769
ACL	TO	1703008	Babaçulândia	-7.205	-47.757
ACL	TO	1703057	Bandeirantes do Tocantins	-7.756	-48.584
ACL	TO	1703073	Barra do Ouro	-7.689	-47.683
ACL	TO	1703107	Barrolândia	-9.836	-48.725
ACL	TO	1703305	Bom Jesus do Tocantins	-8.965	-48.166
ACL	TO	1703701	Brejinho de Nazaré	-11	-48.566
ACL	TO	1703842	Campos Lindos	-7.994	-46.868
ACL	TO	1703909	Caseara	-9.278	-49.956
ACL	TO	1704105	Centenário	-8.951	-47.336
ACL	TO	1705508	Colinas do Tocantins	-8.059	-48.475
ACL	TO	1706001	Couto de Magalhães	-8.284	-49.247
ACL	TO	1706100	Cristalândia	-10.6	-49.193
ACL	TO	1706258	Crixás do Tocantins	-11.1	-48.919
ACL	TO	1706506	Darcinópolis	-6.713	-47.76
ACL	TO	1707009	Dianópolis	-11.628	-46.821
ACL	TO	1707108	Divinópolis do Tocantins	-9.8	-49.214
ACL	TO	1707207	Dois Irmãos do Tocantins	-9.258	-49.064
ACL	TO	1707306	Dueré	-11.344	-49.271
ACL	TO	1707553	Fátima	-10.761	-48.907
ACL	TO	1707652	Figueirópolis	-12.131	-49.174
ACL	TO	1707702	Filadélfia	-7.336	-47.49
ACL	TO	1708205	Formoso do Araguaia	-11.797	-49.529
ACL	TO	1708254	Fortaleza do Tabocão	-9.057	-48.519
ACL	TO	1708304	Goianorte	-8.776	-48.932
ACL	TO	1709005	Goiatins	-7.71	-47.314
ACL	TO	1709302	Guaraí	-8.834	-48.51
ACL	TO	1709500	Gurupi	-11.729	-49.069
ACL	TO	1709807	Ipueiras	-11.239	-48.463
ACL	TO	1710508	Itacajá	-8.392	-47.768
ACL	TO	1710706	Itaguatins	-5.768	-47.481
ACL	TO	1710904	Itapiratins	-8.384	-48.111
ACL	TO	1711100	Itaporão do Tocantins	-8.571	-48.689
ACL	TO	1711506	Jaú do Tocantins	-12.654	-48.594
ACL	TO	1711803	Juarina	-8.119	-49.065
ACL	TO	1711902	Lagoa da Confusão	-10.794	-49.624
ACL	TO	1711951	Lagoa do Tocantins	-10.378	-47.551
ACL	TO	1712157	Lavandeira	-12.789	-46.506
ACL	TO	1712405	Lizarda	-9.594	-46.673
ACL	TO	1712454	Luzinópolis	-6.182	-47.856
ACL	TO	1712504	Marianópolis do Tocantins	-9.796	-49.654
ACL	TO	1712702	Mateiros	-10.548	-46.421
ACL	TO	1713205	Miracema do Tocantins	-9.567	-48.392
ACL	TO	1713304	Miranorte	-9.529	-48.59
ACL	TO	1713601	Monte do Carmo	-10.763	-48.109
ACL	TO	1713700	Monte Santo do Tocantins	-10.004	-48.995
ACL	TO	1713957	Muricilândia	-7.147	-48.611
ACL	TO	1714302	Nazaré	-6.372	-47.664
ACL	TO	1714880	Nova Olinda	-7.632	-48.423
ACL	TO	1715002	Nova Rosalândia	-10.567	-48.914
ACL	TO	1715150	Novo Alegre	-12.931	-46.574
ACL	TO	1715259	Novo Jardim	-11.824	-46.628
ACL	TO	1715754	Palmeirópolis	-13.044	-48.402
ACL	TO	1716109	Paraíso do Tocantins	-10.176	-48.867
ACL	TO	1716208	Paranã	-12.615	-47.883
ACL	TO	1716307	Pau D'Arco	-7.54	-49.372
ACL	TO	1716505	Pedro Afonso	-8.968	-48.175
ACL	TO	1716604	Peixe	-12.025	-48.539
ACL	TO	1716653	Pequizeiro	-8.595	-48.934
ACL	TO	1716703	Colméia	-8.729	-48.765
ACL	TO	1717008	Pindorama do Tocantins	-11.139	-47.579
ACL	TO	1717206	Piraquê	-6.774	-48.297
ACL	TO	1717503	Pium	-10.443	-49.182
ACL	TO	1717800	Ponte Alta do Bom Jesus	-12.091	-46.479
ACL	TO	1717909	Ponte Alta do Tocantins	-10.744	-47.536
ACL	TO	1718204	Porto Nacional	-10.708	-48.417
ACL	TO	1718303	Praia Norte	-5.393	-47.811
ACL	TO	1718402	Presidente Kennedy	-8.539	-48.506
ACL	TO	1718501	Recursolândia	-8.737	-47.247
ACL	TO	1718550	Riachinho	-6.438	-48.137
ACL	TO	1718709	Rio dos Bois	-9.293	-48.466
ACL	TO	1718758	Rio Sono	-9.344	-47.902
ACL	TO	1718840	Sandolândia	-12.537	-49.925
ACL	TO	1718865	Santa Fé do Araguaia	-7.157	-48.721
ACL	TO	1718881	Santa Maria do Tocantins	-8.797	-47.795
ACL	TO	1719004	Santa Tereza do Tocantins	-10.282	-47.808
ACL	TO	1720002	Santa Terezinha do Tocantins	-6.434	-47.673
ACL	TO	1720101	São Bento do Tocantins	-5.915	-48.06
ACL	TO	1720200	São Miguel do Tocantins	-5.555	-47.575
ACL	TO	1720259	São Salvador do Tocantins	-12.744	-48.236
ACL	TO	1720804	Sítio Novo do Tocantins	-5.601	-47.638
ACL	TO	1720903	Taguatinga	-12.404	-46.436
ACL	TO	1720937	Taipas do Tocantins	-12.188	-46.989
ACL	TO	1720978	Talismã	-12.795	-49.093
ACL	TO	1721000	Palmas	-10.167	-48.333
ACL	TO	1721109	Tocantínia	-9.564	-48.377
ACL	TO	1721208	Tocantinópolis	-6.329	-47.416
ACL	TO	1721307	Tupiratins	-8.394	-48.116
ACL	TO	1722081	Wanderlândia	-6.849	-47.963
ACL	TO	1722107	Xambioá	-6.411	-48.536
ACL	MA	2100055	Açailândia	-4.947	-47.505
ACL	MA	2100105	Afonso Cunha	-4.133	-43.324
ACL	MA	2100204	Alcântara	-2.409	-44.415
ACL	MA	2100303	Aldeias Altas	-4.628	-43.471
ACL	MA	2100402	Altamira do Maranhão	-4.165	-45.47
ACL	MA	2100436	Alto Alegre do Maranhão	-4.213	-44.446
ACL	MA	2100477	Alto Alegre do Pindaré	-3.69	-45.903
ACL	MA	2100550	Amapá do Maranhão	-1.675	-46.002
ACL	MA	2100600	Amarante do Maranhão	-5.567	-46.742
ACL	MA	2100709	Anajatuba	-3.264	-44.62
ACL	MA	2100808	Anapurus	-3.672	-43.116
ACL	MA	2100873	Araguanã	-2.953	-45.665
ACL	MA	2100956	Arame	-4.733	-45.908
ACL	MA	2101103	Axixá	-2.837	-44.053
ACL	MA	2101202	Bacabal	-4.225	-44.78
ACL	MA	2101251	Bacabeira	-2.971	-44.316
ACL	MA	2101301	Bacuri	-1.703	-45.134
ACL	MA	2101400	Balsas	-7.533	-46.036
ACL	MA	2101509	Barão de Grajaú	-6.756	-43.024
ACL	MA	2101608	Barra do Corda	-5.506	-45.243
ACL	MA	2101707	Barreirinhas	-2.747	-42.826
ACL	MA	2101731	Belágua	-3.155	-43.51
ACL	MA	2101772	Bela Vista do Maranhão	-3.731	-45.315
ACL	MA	2101905	Bequimão	-2.449	-44.783
ACL	MA	2101939	Bernardo do Mearim	-4.584	-44.764
ACL	MA	2102002	Bom Jardim	-3.565	-45.994
ACL	MA	2102036	Bom Jesus das Selvas	-4.42	-46.765
ACL	MA	2102101	Brejo	-3.684	-42.75
ACL	MA	2102150	Brejo de Areia	-4.334	-45.581
ACL	MA	2102200	Buriti	-3.942	-42.925
ACL	MA	2102309	Buriti Bravo	-5.837	-43.834
ACL	MA	2102325	Buriticupu	-4.346	-46.401
ACL	MA	2102358	Buritirana	-5.593	-47.018
ACL	MA	2102374	Cachoeira Grande	-2.927	-44.058
ACL	MA	2102556	Campestre do Maranhão	-6.172	-47.364
ACL	MA	2102606	C´┐¢ndido Mendes	-1.447	-45.717
ACL	MA	2102705	Cantanhede	-3.633	-44.377
ACL	MA	2102754	Capinzal do Norte	-4.728	-44.327
ACL	MA	2102804	Carolina	-7.333	-47.469
ACL	MA	2102903	Carutapera	-1.195	-46.02
ACL	MA	2103000	Caxias	-4.859	-43.356
ACL	MA	2103109	Cedral	-2	-44.536
ACL	MA	2103158	Centro do Guilherme	-2.369	-46.002
ACL	MA	2103174	Centro Novo do Maranhão	-2.107	-46.128
ACL	MA	2103208	Chapadinha	-3.742	-43.36
ACL	MA	2103257	Cidelândia	-5.174	-47.782
ACL	MA	2103307	Codó	-4.455	-43.886
ACL	MA	2103406	Coelho Neto	-4.257	-43.013
ACL	MA	2103505	Colinas	-6.026	-44.249
ACL	MA	2103604	Coroatá	-4.13	-44.124
ACL	MA	2103703	Cururupu	-1.828	-44.868
ACL	MA	2103752	Davinópolis	-5.558	-47.426
ACL	MA	2103802	Dom Pedro	-5.033	-44.436
ACL	MA	2104008	Esperantinópolis	-4.883	-44.688
ACL	MA	2104057	Estreito	-6.561	-47.451
ACL	MA	2104073	Feira Nova do Maranhão	-6.96	-46.686
ACL	MA	2104081	Fernando Falcão	-6.152	-44.893
ACL	MA	2104099	Formosa da Serra Negra	-6.435	-46.191
ACL	MA	2104107	Fortaleza dos Nogueiras	-6.964	-46.177
ACL	MA	2104206	Fortuna	-5.733	-44.158
ACL	MA	2104305	Godofredo Viana	-1.403	-45.78
ACL	MA	2104404	Gon´┐¢alves Dias	-5.151	-44.299
ACL	MA	2104503	Governador Archer	-5.022	-44.271
ACL	MA	2104552	Governador Edison Lobão	-5.749	-47.361
ACL	MA	2104602	Governador Eugênio Barros	-5.323	-44.247
ACL	MA	2104677	Governador Nunes Freire	-2.126	-45.885
ACL	MA	2104800	Grajaú	-5.819	-46.139
ACL	MA	2104909	Guimarães	-2.133	-44.601
ACL	MA	2105005	Humberto de Campos	-2.598	-43.461
ACL	MA	2105104	Icatu	-2.776	-44.066
ACL	MA	2105302	Imperatriz	-5.526	-47.476
ACL	MA	2105351	Itaipava do Grajaú	-5.145	-45.791
ACL	MA	2105401	Itapecuru Mirim	-3.393	-44.359
ACL	MA	2105427	Itinga do Maranhão	-4.45	-47.526
ACL	MA	2105450	Jatobá	-5.817	-44.223
ACL	MA	2105476	Jenipapo dos Vieiras	-5.371	-45.636
ACL	MA	2105500	João Lisboa	-5.448	-47.401
ACL	MA	2105609	Joselândia	-4.967	-44.7
ACL	MA	2105658	Junco do Maranhão	-1.844	-46.092
ACL	MA	2105708	Lago da Pedra	-4.57	-45.132
ACL	MA	2105807	Lago do Junco	-4.609	-45.049
ACL	MA	2105922	Lagoa do Mato	-6.047	-43.526
ACL	MA	2105963	Lagoa Grande do Maranhão	-4.813	-45.33
ACL	MA	2106003	Lima Campos	-4.52	-44.467
ACL	MA	2106102	Loreto	-7.084	-45.141
ACL	MA	2106201	Luís Domingues	-1.268	-45.873
ACL	MA	2106300	Magalhães de Almeida	-3.396	-42.204
ACL	MA	2106326	Maracaçimé	-2.043	-45.959
ACL	MA	2106359	Marajá do Sena	-4.599	-45.577
ACL	MA	2106375	Maranhãozinho	-2.241	-45.851
ACL	MA	2106409	Mata Roma	-3.625	-43.111
ACL	MA	2106607	Matões	-5.519	-43.199
ACL	MA	2106672	Milagres do Maranhão	-3.581	-42.609
ACL	MA	2106706	Mirador	-6.371	-44.363
ACL	MA	2106755	Miranda do Norte	-3.569	-44.584
ACL	MA	2106805	Mirinzal	-2.065	-44.784
ACL	MA	2107001	Montes Altos	-5.831	-47.067
ACL	MA	2107100	Morros	-2.864	-44.039
ACL	MA	2107209	Nina Rodrigues	-3.466	-43.905
ACL	MA	2107258	Nova Colinas	-7.116	-46.257
ACL	MA	2107308	Nova Iorque	-6.734	-44.044
ACL	MA	2107357	Nova Olinda do Maranhão	-2.847	-45.695
ACL	MA	2107407	Olho d'Água das Cunhas	-4.139	-45.12
ACL	MA	2107456	Olinda Nova do Maranhão	-2.998	-44.997
ACL	MA	2107704	Paraibano	-6.433	-43.984
ACL	MA	2107803	Parnarama	-5.682	-43.093
ACL	MA	2107902	Passagem Franca	-6.18	-43.784
ACL	MA	2108009	Pastos Bons	-6.602	-44.077
ACL	MA	2108058	Paulino Neves	-2.719	-42.533
ACL	MA	2108108	Paulo Ramos	-4.445	-45.239
ACL	MA	2108207	Pedreiras	-4.574	-44.597
ACL	MA	2108256	Pedro do Rosário	-2.973	-45.349
ACL	MA	2108306	Penalva	-3.294	-45.174
ACL	MA	2108454	Peritoró	-4.383	-44.333
ACL	MA	2108504	Pindaré-Mirim	-3.608	-45.343
ACL	MA	2108603	Pinheiro	-2.521	-45.083
ACL	MA	2108702	Pio XII	-3.894	-45.17
ACL	MA	2108900	Poção de Pedras	-4.746	-44.943
ACL	MA	2109007	Porto Franco	-6.338	-47.399
ACL	MA	2109056	Porto Rico do Maranhão	-1.893	-44.605
ACL	MA	2109106	Presidente Dutra	-5.29	-44.49
ACL	MA	2109205	Presidente Juscelino	-2.928	-44.065
ACL	MA	2109239	Presidente Médici	-2.387	-45.82
ACL	MA	2109270	Presidente Sarney	-2.591	-45.364
ACL	MA	2109304	Presidente Vargas	-3.407	-44.024
ACL	MA	2109403	Primeira Cruz	-2.51	-43.438
ACL	MA	2109502	Riachão	-7.362	-46.617
ACL	MA	2109551	Ribamar Fiquene	-5.93	-47.384
ACL	MA	2109601	Rosário	-2.934	-44.235
ACL	MA	2109700	Sambaíba	-7.14	-45.346
ACL	MA	2109809	Santa Helena	-2.231	-45.3
ACL	MA	2109908	Santa Inês	-3.667	-45.38
ACL	MA	2110005	Santa Luzia	-4.069	-45.69
ACL	MA	2110039	Santa Luzia do Paruá	-2.629	-45.773
ACL	MA	2110104	Santa Quitéria do Maranhão	-3.516	-42.547
ACL	MA	2110203	Santa Rita	-3.144	-44.326
ACL	MA	2110237	Santana do Maranhão	-3.116	-42.412
ACL	MA	2110278	Santo Amaro do Maranhão	-2.5	-43.254
ACL	MA	2110302	Santo Antônio dos Lopes	-4.869	-44.36
ACL	MA	2110401	São Benedito do Rio Preto	-3.334	-43.528
ACL	MA	2110500	São Bento	-2.696	-44.821
ACL	MA	2110609	São Bernardo	-3.361	-42.418
ACL	MA	2110658	São Domingos do Azeitão	-6.81	-44.645
ACL	MA	2110708	São Domingos do Maranhão	-5.576	-44.385
ACL	MA	2110807	São Félix de Balsas	-7.083	-44.813
ACL	MA	2110856	São Francisco do Brejão	-5.123	-47.386
ACL	MA	2111029	São João do Carú	-3.554	-46.256
ACL	MA	2111052	São João do Paraíso	-6.461	-47.058
ACL	MA	2111078	São João do Soter	-5.114	-43.81
ACL	MA	2111102	São João dos Patos	-6.495	-43.702
ACL	MA	2111201	São José de Ribamar	-2.562	-44.054
ACL	MA	2111250	São José dos Basílios	-5.051	-44.584
ACL	MA	2111300	São Luís	-2.53	-44.303
ACL	MA	2111409	São Luís Gonzaga do Maranhão	-4.38	-44.67
ACL	MA	2111532	São Pedro da Água Branca	-5.085	-48.429
ACL	MA	2111573	São Pedro dos Crentes	-6.826	-46.532
ACL	MA	2111607	São Raimundo das Mangabeiras	-7.022	-45.481
ACL	MA	2111631	São Raimundo do Doca Bezerra	-5.105	-45.077
ACL	MA	2111672	São Roberto	-5.021	-44.991
ACL	MA	2111748	Senador Alexandre Costa	-5.256	-44.056
ACL	MA	2111763	Senador La Rocque	-5.443	-47.291
ACL	MA	2111789	Serrano do Maranhão	-1.856	-45.123
ACL	MA	2111805	Sítio Novo	-5.878	-46.699
ACL	MA	2111904	Sucupira do Norte	-6.477	-44.192
ACL	MA	2111953	Sucupira do Riachão	-6.411	-43.546
ACL	MA	2112100	Timbiras	-4.255	-43.941
ACL	MA	2112209	Timon	-5.094	-42.837
ACL	MA	2112233	Trizidela do Vale	-4.538	-44.628
ACL	MA	2112274	Tufilândia	-3.729	-45.554
ACL	MA	2112308	Tuntum	-5.258	-44.649
ACL	MA	2112407	Turiaçu	-1.663	-45.372
ACL	MA	2112456	Turilândia	-2.201	-45.343
ACL	MA	2112506	Tutóia	-2.762	-42.274
ACL	MA	2112605	Urbano Santos	-3.208	-43.404
ACL	MA	2112704	Vargem Grande	-3.543	-43.916
ACL	MA	2112803	Viana	-3.22	-45.004
ACL	MA	2112852	Vila Nova dos Martírios	-5.188	-48.136
ACL	MA	2112902	Vitória do Mearim	-3.462	-44.871
ACL	MA	2113009	Vitorino Freire	-4.282	-45.251
ACL	MA	2114007	Zé Doca	-3.243	-45.824
ACL	PI	2200103	Agricolândia	-5.799	-42.669
ACL	PI	2200400	Altos	-5.039	-42.461
ACL	PI	2200459	Alvorada do Gurguuéia	-8.424	-43.777
ACL	PI	2201002	Arraial	-6.655	-42.532
ACL	PI	2201101	Avelino Lopes	-10.137	-43.949
ACL	PI	2201150	Baixa Grande do Ribeiro	-7.85	-45.214
ACL	PI	2201200	Barras	-4.247	-42.296
ACL	PI	2201408	Barro Duro	-5.818	-42.513
ACL	PI	2201739	Betânia do Piauí	-8.148	-40.796
ACL	PI	2201770	Boa Hora	-4.411	-42.086
ACL	PI	2201945	Boqueirão do Piauí	-4.487	-42.074
ACL	PI	2202059	Cabeceiras do Piauí	-4.476	-42.309
ACL	PI	2203701	Esperantina	-3.902	-42.234
ACL	PI	2203859	Floresta do Piauí	-7.469	-41.794
ACL	PI	2204808	Ipiranga do Piauí	-6.828	-41.741
ACL	PI	2205573	Lagoa de São Francisco	-4.392	-41.601
ACL	PI	2205805	Luzilândia	-3.458	-42.37
ACL	PI	2205854	Madeiro	-3.483	-42.504
ACL	PI	2205904	Manoel Emídio	-8.013	-43.872
ACL	PI	2206100	Matias Olímpio	-3.716	-42.556
ACL	PI	2206209	Miguel Alves	-4.166	-42.895
ACL	PI	2207405	Palmeira do Piauí	-8.727	-44.236
ACL	PI	2207504	Palmeirais	-5.978	-43.063
ACL	PI	2207702	Parnaíba	-2.905	-41.777
ACL	PI	2207777	Patos do Piauí	-7.668	-41.244
ACL	PI	2207900	Pedro II	-4.425	-41.459
ACL	PI	2208403	Piripiri	-4.273	-41.777
ACL	PI	2208502	Porto	-3.893	-42.71
ACL	PI	2209609	São Félix do Piauí	-5.933	-42.114
ACL	PI	2209872	São João da Fronteira	-3.956	-41.258
ACL	PI	2210409	São Miguel do Tapuio	-5.504	-41.323
ACL	PI	2210508	São Pedro do Piauí	-5.929	-42.719
ACL	PI	2211001	Teresina	-5.089	-42.802
ACL	PI	2211209	Uruçuí	-7.229	-44.556
ACL	CE	2300507	Alcântaras	-3.589	-40.546
ACL	CE	2301000	Aquiraz	-3.901	-38.391
ACL	CE	2301406	Aratuba	-4.418	-39.045
ACL	CE	2301901	Barbalha	-7.305	-39.302
ACL	CE	2301950	Barreira	-4.287	-38.643
ACL	CE	2302008	Barro	-7.177	-38.782
ACL	CE	2302057	Barroquinha	-3.019	-41.137
ACL	CE	2302107	Baturité	-4.329	-38.885
ACL	CE	2302305	Bela Cruz	-3.051	-40.168
ACL	CE	2302503	Brejo Santo	-7.493	-38.985
ACL	CE	2302602	Camocim	-2.902	-40.841
ACL	CE	2302701	Campos Sales	-7.074	-40.376
ACL	CE	2302800	Canindé	-4.359	-39.312
ACL	CE	2302909	Capistrano	-4.47	-38.901
ACL	CE	2303204	Caririaçu	-7.042	-39.284
ACL	CE	2303402	Carnaubal	-4.167	-40.943
ACL	CE	2303501	Cascavel	-4.131	-38.236
ACL	CE	2303709	Caucaia	-3.733	-38.656
ACL	CE	2303907	Chaval	-3.034	-41.244
ACL	CE	2304004	Coreaú	-3.533	-40.657
ACL	CE	2304202	Crato	-7.234	-39.409
ACL	CE	2304285	Eusébio	-3.89	-38.451
ACL	CE	2304301	Farias Brito	-6.931	-39.566
ACL	CE	2304400	Fortaleza	-3.717	-38.543
ACL	CE	2304509	Frecheirinha	-3.76	-40.816
ACL	CE	2304657	Graça	-4.046	-40.753
ACL	CE	2304707	Granja	-3.12	-40.826
ACL	CE	2304954	Guaiúba	-4.04	-38.637
ACL	CE	2305001	Guaraciaba do Norte	-4.167	-40.748
ACL	CE	2305100	Guaramiranga	-4.263	-38.933
ACL	CE	2305209	Hidrolândia	-4.408	-40.438
ACL	CE	2305233	Horizonte	-4.099	-38.496
ACL	CE	2305308	Ibiapina	-3.923	-40.889
ACL	CE	2305407	Icó	-6.401	-38.862
ACL	CE	2305506	Iguatu	-6.359	-39.299
ACL	CE	2305803	Ipu	-4.322	-40.711
ACL	CE	2305902	Ipueiras	-4.542	-40.719
ACL	CE	2306306	Itapagé	-3.687	-39.586
ACL	CE	2306405	Itapipoca	-3.494	-39.579
ACL	CE	2307106	Jardim	-7.582	-39.298
ACL	CE	2307205	Jati	-7.686	-39.016
ACL	CE	2307304	Juazeiro do Norte	-7.213	-39.315
ACL	CE	2307403	Jucás	-6.525	-39.528
ACL	CE	2307601	Limoeiro do Norte	-5.146	-38.098
ACL	CE	2307650	Maracanaú	-3.877	-38.626
ACL	CE	2307700	Maranguape	-3.89	-38.686
ACL	CE	2307908	Martinópole	-3.226	-40.697
ACL	CE	2308005	Massapê	-3.523	-40.343
ACL	CE	2308104	Mauriti	-7.389	-38.774
ACL	CE	2308203	Meruoca	-3.542	-40.455
ACL	CE	2308302	Milagres	-7.313	-38.946
ACL	CE	2308401	Missão Velha	-7.25	-39.143
ACL	CE	2309003	Mucambo	-3.909	-40.747
ACL	CE	2309102	Mulungu	-4.306	-38.996
ACL	CE	2309201	Nova Olinda	-7.092	-39.681
ACL	CE	2309300	Nova Russas	-4.707	-40.563
ACL	CE	2309508	Orós	-6.244	-38.914
ACL	CE	2309706	Pacatuba	-3.984	-38.62
ACL	CE	2309805	Pacoti	-4.225	-38.923
ACL	CE	2310001	Palhano	-4.745	-37.959
ACL	CE	2310100	Palmácia	-4.15	-38.846
ACL	CE	2310506	Pedra Branca	-5.454	-39.717
ACL	CE	2310704	Pentecoste	-3.793	-39.27
ACL	CE	2310852	Pindoretama	-4.028	-38.306
ACL	CE	2311108	Porteiras	-7.535	-39.118
ACL	CE	2311207	Potengi	-7.091	-40.027
ACL	CE	2311264	Quiterianópolis	-5.843	-40.701
ACL	CE	2311306	Quixadá	-4.971	-39.015
ACL	CE	2311603	Redenção	-4.226	-38.731
ACL	CE	2311702	Reriutaba	-4.142	-40.582
ACL	CE	2311801	Russas	-4.94	-37.976
ACL	CE	2311959	Salitre	-7.285	-40.457
ACL	CE	2312106	Santana do Cariri	-7.188	-39.737
ACL	CE	2312304	São Benedito	-4.049	-40.865
ACL	CE	2312908	Sobral	-3.674	-40.239
ACL	CE	2313351	Tejuçuoca	-3.989	-39.581
ACL	CE	2313401	Tianguá	-3.732	-40.992
ACL	CE	2313609	Ubajara	-3.854	-40.921
ACL	CE	2313708	Umari	-6.648	-38.7
ACL	CE	2313757	Umirim	-3.677	-39.35
ACL	CE	2313807	Uruburetama	-3.625	-39.508
ACL	CE	2313906	Uruoca	-3.314	-40.557
ACL	CE	2314003	Várzea Alegre	-6.789	-39.296
ACL	CE	2314102	Viçosa do Ceará	-3.562	-41.092
ACL	RN	2407005	Luís Gomes	-6.414	-38.389
ACL	RN	2408102	Natal	-5.795	-35.209
ACL	RN	2410801	Riacho de Santana	-6.263	-38.316
ACL	PB	2500304	Alagoa Grande	-7.089	-35.635
ACL	PB	2500403	Alagoa Nova	-7.071	-35.758
ACL	PB	2500502	Alagoinha	-6.95	-35.545
ACL	PB	2501104	Areia	-6.963	-35.692
ACL	PB	2501401	Baía da Traição	-6.688	-34.936
ACL	PB	2502508	Boqueirão	-7.482	-36.135
ACL	PB	2503001	Caaporã	-7.516	-34.908
ACL	PB	2507507	João Pessoa	-7.115	-34.863
ACL	PB	2508307	Lagoa Seca	-7.171	-35.854
ACL	PB	2509057	Marcação	-6.77	-35.015
ACL	PB	2509107	Mari	-7.06	-35.319
ACL	PB	2509339	Matinhas	-7.125	-35.767
ACL	PB	2511608	Pilões	-6.902	-35.623
ACL	PB	2511707	Pilõezinhos	-6.844	-35.531
ACL	PB	2511806	Pirpirituba	-6.78	-35.499
ACL	PB	2512903	Rio Tinto	-6.803	-35.081
ACL	PB	2513505	Santana de Mangueira	-7.555	-38.332
ACL	PB	2515302	Sapé	-7.095	-35.233
ACL	PB	2515906	Serraria	-6.82	-35.633
ACL	PB	2516904	Uiraúna	-6.518	-38.412
ACL	PE	2600054	Abreu e Lima	-7.912	-34.903
ACL	PE	2600401	Água Preta	-8.707	-35.531
ACL	PE	2600500	Águas Belas	-9.111	-37.123
ACL	PE	2600807	Altinho	-8.49	-36.059
ACL	PE	2600906	Amaraji	-8.383	-35.453
ACL	PE	2601052	Araçoiaba	-7.79	-35.091
ACL	PE	2601102	Araripina	-7.576	-40.498
ACL	PE	2601508	Belém de Maria	-8.614	-35.809
ACL	PE	2601706	Belo Jardim	-8.336	-36.424
ACL	PE	2602100	Bom Conselho	-9.17	-36.68
ACL	PE	2602308	Bonito	-8.47	-35.729
ACL	PE	2602605	Brejo da Madre de Deus	-8.146	-36.371
ACL	PE	2602902	Cabo de Santo Agostinho	-8.287	-35.035
ACL	PE	2603009	Cabrobó	-8.512	-39.307
ACL	PE	2604106	Caruaru	-8.283	-35.976
ACL	PE	2604205	Catende	-8.667	-35.717
ACL	PE	2604304	Cedro	-7.722	-39.239
ACL	PE	2604403	Chá de Alegria	-8.001	-35.213
ACL	PE	2604502	Chã Grande	-8.238	-35.462
ACL	PE	2604601	Condado	-7.586	-35.106
ACL	PE	2604809	Cortês	-8.47	-35.541
ACL	PE	2605004	Cupira	-8.617	-35.95
ACL	PE	2605202	Escada	-8.359	-35.224
ACL	PE	2605400	Feira Nova	-7.951	-35.389
ACL	PE	2605905	Gameleira	-8.584	-35.387
ACL	PE	2606101	Glória do Goitá	-8.002	-35.293
ACL	PE	2606200	Goiana	-7.561	-35.003
ACL	PE	2606408	Gravatá	-8.201	-35.565
ACL	PE	2606804	Igarassu	-7.834	-34.906
ACL	PE	2607208	Ipojuca	-8.399	-35.064
ACL	PE	2607653	Itambé	-7.41	-35.113
ACL	PE	2607901	Jaboatão dos Guararapes	-8.113	-35.015
ACL	PE	2607950	Jaqueira	-8.727	-35.793
ACL	PE	2608206	Joaquim Nabuco	-8.624	-35.533
ACL	PE	2609006	Macaparana	-7.555	-35.453
ACL	PE	2609105	Machados	-7.686	-35.515
ACL	PE	2609204	Maraial	-8.803	-35.829
ACL	PE	2609402	Moreno	-8.119	-35.092
ACL	PE	2610004	Palmares	-8.683	-35.592
ACL	PE	2610608	Paudalho	-7.897	-35.18
ACL	PE	2610707	Paulista	-7.941	-34.873
ACL	PE	2610905	Pesqueira	-8.358	-36.696
ACL	PE	2611002	Petrolândia	-9.069	-38.303
ACL	PE	2611101	Petrolina	-9.393	-40.508
ACL	PE	2611309	Pombos	-8.141	-35.396
ACL	PE	2611408	Primavera	-8.331	-35.354
ACL	PE	2611507	Quipapá	-8.828	-36.012
ACL	PE	2611804	Ribeirão	-8.514	-35.378
ACL	PE	2611903	Rio Formoso	-8.664	-35.159
ACL	PE	2612208	Salgueiro	-8.067	-39.12
ACL	PE	2612406	Sanharó	-8.361	-36.566
ACL	PE	2612455	Santa Cruz	-8.24	-40.336
ACL	PE	2612901	São Benedito do Sul	-8.808	-35.952
ACL	PE	2613404	São José da Coroa Grande	-8.898	-35.148
ACL	PE	2613602	São José do Egito	-7.479	-37.274
ACL	PE	2613800	São Vicente Ferrer	-7.591	-35.491
ACL	PE	2614204	Sirinhaém	-8.591	-35.116
ACL	PE	2614303	Moreilândia	-7.631	-39.551
ACL	PE	2614857	Tamandaré	-8.76	-35.105
ACL	PE	2615003	Taquaritinga do Norte	-7.903	-36.044
ACL	PE	2615300	Timbaúba	-7.505	-35.318
ACL	PE	2615706	Triunfo	-7.838	-38.102
ACL	PE	2616100	Verdejante	-7.926	-38.972
ACL	PE	2616308	Vicência	-7.657	-35.327
ACL	PE	2616407	Vitória de Santo Antão	-8.118	-35.291
ACL	PE	2616506	Xexéu	-8.802	-35.627
ACL	AL	2700300	Arapiraca	-9.752	-36.661
ACL	AL	2701308	Cajueiro	-9.397	-36.154
ACL	AL	2701605	Canapi	-9.127	-37.605
ACL	AL	2702009	Coité do Nóia	-9.632	-36.579
ACL	AL	2703007	Ibateguara	-8.973	-35.939
ACL	AL	2703502	Jacuípe	-8.842	-35.46
ACL	AL	2703809	Joaquim Gomes	-9.133	-35.748
ACL	AL	2703908	Jundiá	-8.935	-35.574
ACL	AL	2704203	Limoeiro de Anadia	-9.741	-36.503
ACL	AL	2704302	Maceió	-9.666	-35.735
ACL	AL	2704906	Mar Vermelho	-9.448	-36.388
ACL	AL	2705507	Murici	-9.307	-35.943
ACL	AL	2705606	Novo Lino	-8.915	-35.647
ACL	AL	2706307	Palmeira dos índios	-9.407	-36.628
ACL	AL	2706505	Passo de Camaragibe	-9.238	-35.493
ACL	AL	2707602	Quebrangulo	-9.319	-36.471
ACL	AL	2708105	Santana do Mundaú	-9.168	-36.222
ACL	AL	2708501	São Luís do Quitunde	-9.318	-35.561
ACL	AL	2708600	São Miguel dos Campos	-9.781	-36.094
ACL	AL	2709301	União dos Palmares	-9.163	-36.032
ACL	AL	2709400	Viçosa	-9.371	-36.241
ACL	SE	2801702	Cristinápolis	-11.476	-37.755
ACL	SE	2807501	Tomar do Geru	-11.373	-37.841
ACL	SE	2803500	Lagarto	-10.917	-37.65
ACL	SE	2802908	Itabaiana	-10.685	-37.425
ACL	SE	2803906	Malhador	-10.658	-37.305
ACL	SE	2804508	Nossa Senhora da Glória	-10.218	-37.42
ACL	SE	2801207	Canindé de São Francisco	-9.642	-37.788
ACL	SE	2803609	Laranjeiras	-10.806	-37.17
ACL	SE	2804607	Nossa Senhora das Dores	-10.492	-37.193
ACL	BA	2900207	Abaré	-8.721	-39.115
ACL	BA	2900702	Alagoinhas	-12.136	-38.419
ACL	BA	2900900	Almadina	-14.705	-39.637
ACL	BA	2901007	Amargosa	-13.03	-39.605
ACL	BA	2901304	Andaraí	-12.807	-41.331
ACL	BA	2901809	Antônio Gonçalves	-10.573	-40.274
ACL	BA	2901908	Aporá	-11.66	-38.081
ACL	BA	2901957	Apuarema	-13.856	-39.744
ACL	BA	2902054	Araças	-12.22	-38.203
ACL	BA	2902252	Arataca	-15.263	-39.414
ACL	BA	2902302	Aratuípe	-13.079	-39.002
ACL	BA	2902401	Aurelino Leal	-14.317	-39.327
ACL	BA	2902500	Baianópolis	-12.306	-44.535
ACL	BA	2902807	Barra da Estiva	-13.626	-41.327
ACL	BA	2902906	Barra do Choça	-14.881	-40.579
ACL	BA	2903102	Barra do Rocha	-14.211	-39.602
ACL	BA	2903201	Barreiras	-12.153	-44.99
ACL	BA	2903508	Belo Campo	-15.038	-41.26
ACL	BA	2903706	Boa Nova	-14.363	-40.208
ACL	BA	2903904	Bom Jesus da Lapa	-13.255	-43.418
ACL	BA	2904001	Boninal	-12.702	-41.828
ACL	BA	2904308	Brejões	-13.104	-39.796
ACL	BA	2904605	Brumado	-14.204	-41.665
ACL	BA	2904704	Buerarema	-14.959	-39.3
ACL	BA	2904803	Caatiba	-14.977	-40.408
ACL	BA	2904902	Cachoeira	-12.618	-38.956
ACL	BA	2905107	Caém	-11.091	-40.435
ACL	BA	2905602	Camacan	-15.419	-39.496
ACL	BA	2905701	Camaçari	-12.698	-38.324
ACL	BA	2905800	Camamu	-13.945	-39.104
ACL	BA	2906006	Campo Formoso	-10.509	-40.321
ACL	BA	2906303	Canavieiras	-15.675	-38.947
ACL	BA	2906709	Cândido Sales	-15.505	-41.239
ACL	BA	2906873	Capim Grosso	-11.381	-40.013
ACL	BA	2906899	Caraíbas	-14.6	-41.335
ACL	BA	2906907	Caravelas	-17.732	-39.266
ACL	BA	2907103	Carinhanha	-14.305	-43.765
ACL	BA	2907301	Castro Alves	-12.766	-39.428
ACL	BA	2907509	Catu	-12.353	-38.379
ACL	BA	2907905	Cipó	-11.1	-38.517
ACL	BA	2908002	Coaraci	-14.641	-39.551
ACL	BA	2908101	Cocos	-14.184	-44.534
ACL	BA	2908200	Conceição da Feira	-12.506	-38.999
ACL	BA	2909109	Coribe	-13.829	-44.454
ACL	BA	2909208	Coronel João Sá	-10.284	-37.926
ACL	BA	2909307	Correntina	-13.343	-44.637
ACL	BA	2909406	Cotegipe	-12.028	-44.258
ACL	BA	2909703	Cristópolis	-12.234	-44.421
ACL	BA	2910008	Dário Meira	-14.436	-39.908
ACL	BA	2910206	Dom Macedo Costa	-12.905	-39.193
ACL	BA	2910602	Esplanada	-11.796	-37.945
ACL	BA	2910727	Eunápolis	-16.378	-39.58
ACL	BA	2910800	Feira de Santana	-12.267	-38.967
ACL	BA	2911105	Formosa do Rio Preto	-11.048	-45.193
ACL	BA	2911204	Gandu	-13.744	-39.487
ACL	BA	2911709	Guanambi	-14.223	-42.781
ACL	BA	2911808	Guaratinga	-16.584	-39.783
ACL	BA	2911907	Iaçu	-12.767	-40.212
ACL	BA	2912103	Ibicaraí	-14.865	-39.588
ACL	BA	2912202	Ibicoara	-13.411	-41.285
ACL	BA	2912301	Ibicuí	-14.842	-39.987
ACL	BA	2912608	Ibiquera	-12.651	-40.934
ACL	BA	2912707	Ibirapitanga	-14.164	-39.374
ACL	BA	2912905	Ibirataia	-14.067	-39.641
ACL	BA	2913457	Igrapiúna	-13.826	-39.142
ACL	BA	2913507	Iguaí	-14.756	-40.089
ACL	BA	2913606	Ilhéus	-14.789	-39.049
ACL	BA	2913903	Ipiaú	-14.137	-39.734
ACL	BA	2914109	Ipupiara	-11.82	-42.614
ACL	BA	2914406	Iraquara	-12.249	-41.619
ACL	BA	2914505	Irará	-12.05	-38.767
ACL	BA	2914604	Irecê	-11.304	-41.856
ACL	BA	2914653	Itabela	-16.575	-39.553
ACL	BA	2914802	Itabuna	-14.786	-39.28
ACL	BA	2914901	Itacaré	-14.278	-38.997
ACL	BA	2915007	Itaeté	-12.986	-40.973
ACL	BA	2915106	Itagi	-14.163	-40.006
ACL	BA	2915205	Itagibá	-14.284	-39.843
ACL	BA	2915403	Itaju do Colônia	-15.143	-39.724
ACL	BA	2915502	Itajuípe	-14.678	-39.375
ACL	BA	2915601	Itamaraju	-17.039	-39.531
ACL	BA	2915700	Itamari	-13.778	-39.684
ACL	BA	2915809	Itambé	-15.245	-40.624
ACL	BA	2916302	Itapebi	-15.951	-39.534
ACL	BA	2916500	Itapicuru	-11.317	-38.233
ACL	BA	2916609	Itapitanga	-14.423	-39.565
ACL	BA	2916708	Itaquara	-13.451	-39.941
ACL	BA	2916807	Itarantim	-15.66	-40.066
ACL	BA	2916856	Itatim	-12.712	-39.698
ACL	BA	2917102	Itororó	-15.117	-40.07
ACL	BA	2917201	Ituaçu	-13.813	-41.297
ACL	BA	2917300	Ituberá	-13.732	-39.149
ACL	BA	2917334	Iuiú	-14.414	-43.554
ACL	BA	2917409	Jacaraci	-14.85	-42.433
ACL	BA	2917607	Jaguaquara	-13.531	-39.971
ACL	BA	2917706	Jaguarari	-10.26	-40.196
ACL	BA	2917904	Jandaíra	-11.564	-37.784
ACL	BA	2918100	Jeremoabo	-10.067	-38.35
ACL	BA	2918308	Jitaúna	-14.019	-39.889
ACL	BA	2918357	João Dourado	-11.35	-41.664
ACL	BA	2918605	Jussiape	-13.517	-41.593
ACL	BA	2918902	Lajedão	-17.614	-40.345
ACL	BA	2919405	Licínio de Almeida	-14.682	-42.508
ACL	BA	2919504	Livramento de Nossa Senhora	-13.643	-41.841
ACL	BA	2919801	Macaúbas	-13.019	-42.699
ACL	BA	2920502	Maracás	-13.441	-40.431
ACL	BA	2920601	Maragogipe	-12.778	-38.919
ACL	BA	2920700	Maraú	-14.103	-39.015
ACL	BA	2921203	Miguel Calmon	-11.429	-40.595
ACL	BA	2921401	Mirangaba	-10.954	-40.576
ACL	BA	2921708	Morro do Chapéu	-11.55	-41.156
ACL	BA	2922052	Mulungu do Morro	-11.966	-41.639
ACL	BA	2922102	Mundo Novo	-11.859	-40.472
ACL	BA	2922201	Muniz Ferreira	-13.003	-39.11
ACL	BA	2922300	Muritiba	-12.626	-38.99
ACL	BA	2922409	Mutuípe	-13.229	-39.505
ACL	BA	2922508	Nazaré	-13.035	-39.014
ACL	BA	2922607	Nilo Peçanha	-13.599	-39.107
ACL	BA	2922656	Nordestina	-10.823	-39.428
ACL	BA	2922706	Nova Canaã	-14.794	-40.142
ACL	BA	2922755	Nova Ibiá	-13.81	-39.626
ACL	BA	2922854	Nova Redenção	-12.819	-41.071
ACL	BA	2923035	Novo Horizonte	-12.808	-42.168
ACL	BA	2923407	Palmas de Monte Alto	-14.267	-43.162
ACL	BA	2923506	Palmeiras	-12.529	-41.559
ACL	BA	2923704	Paratinga	-12.691	-43.184
ACL	BA	2923902	Pau Brasil	-15.464	-39.651
ACL	BA	2924108	Pedrão	-12.15	-38.65
ACL	BA	2924405	Pilão Arcado	-10.003	-42.504
ACL	BA	2924603	Pindobaçu	-10.743	-40.363
ACL	BA	2924678	Piraí do Norte	-13.762	-39.379
ACL	BA	2924801	Piritiba	-11.73	-40.555
ACL	BA	2925006	Planalto	-14.67	-40.471
ACL	BA	2925105	Poções	-14.53	-40.365
ACL	BA	2925253	Ponto Novo	-10.862	-40.134
ACL	BA	2925303	Porto Seguro	-16.45	-39.065
ACL	BA	2925758	Presidente Tancredo Neves	-13.449	-39.42
ACL	BA	2925931	Quixabeira	-11.412	-40.128
ACL	BA	2926202	Riachão das Neves	-11.746	-44.91
ACL	BA	2926657	Ribeirão do Largo	-15.459	-40.739
ACL	BA	2927200	Ruy Barbosa	-12.284	-40.494
ACL	BA	2927309	Salinas da Margarida	-12.871	-38.764
ACL	BA	2927408	Salvador	-12.971	-38.511
ACL	BA	2927507	Santa Bárbara	-11.958	-38.975
ACL	BA	2928059	Santa Luzia	-15.429	-39.334
ACL	BA	2928109	Santa Maria da Vitória	-13.398	-44.198
ACL	BA	2928208	Santana	-12.983	-44.051
ACL	BA	2928406	Santa Rita de Cássia	-11.009	-44.519
ACL	BA	2928604	Santo Amaro	-12.547	-38.712
ACL	BA	2928703	Santo Antônio de Jesus	-12.969	-39.261
ACL	BA	2928901	São Desidério	-12.363	-44.973
ACL	BA	2929008	São Félix	-12.605	-38.972
ACL	BA	2929057	São Félix do Coribe	-13.402	-44.195
ACL	BA	2929107	São Felipe	-12.847	-39.089
ACL	BA	2929354	São José da Vitória	-15.084	-39.339
ACL	BA	2929404	São Miguel das Matas	-13.048	-39.456
ACL	BA	2929800	Saúde	-10.941	-40.418
ACL	BA	2929909	Seabra	-12.419	-41.77
ACL	BA	2930105	Senhor do Bonfim	-10.463	-40.191
ACL	BA	2930154	Serra do Ramalho	-13.572	-43.598
ACL	BA	2930303	Serra Dourada	-12.761	-43.95
ACL	BA	2930402	Serra Preta	-12.16	-39.332
ACL	BA	2930600	Serrolândia	-11.416	-40.302
ACL	BA	2930709	Simões Filho	-12.784	-38.404
ACL	BA	2930758	Sítio do Mato	-13.085	-43.465
ACL	BA	2930808	Souto Soares	-12.089	-41.638
ACL	BA	2930907	Tabocas do Brejo Velho	-12.706	-44.007
ACL	BA	2931004	Tanhaçu	-14.021	-41.248
ACL	BA	2931103	Tanquinho	-11.979	-39.104
ACL	BA	2931202	Taperoá	-13.538	-39.099
ACL	BA	2931350	Teixeira de Freitas	-17.535	-39.742
ACL	BA	2931608	Teolândia	-13.602	-39.491
ACL	BA	2931905	Tucano	-10.963	-38.787
ACL	BA	2932101	Ubaíra	-13.268	-39.663
ACL	BA	2932200	Ubaitaba	-14.313	-39.323
ACL	BA	2932309	Ubatã	-14.214	-39.523
ACL	BA	2932507	Una	-15.293	-39.075
ACL	BA	2932606	Urandi	-14.771	-42.655
ACL	BA	2932705	Uruçuca	-14.593	-39.284
ACL	BA	2932804	Utinga	-12.082	-41.094
ACL	BA	2933174	Varzedo	-12.971	-39.394
ACL	BA	2933307	Vitória da Conquista	-14.866	-40.839
ACL	BA	2933406	Wagner	-12.287	-41.168
ACL	BA	2933505	Wenceslau Guimarães	-13.687	-39.479
ACL	MG	3100203	Abaeté	-19.16	-45.446
ACL	MG	3100609	Água Boa	-17.996	-42.389
ACL	MG	3100906	Águas Formosas	-17.082	-40.936
ACL	MG	3101003	Águas Vermelhas	-15.747	-41.46
ACL	MG	3101102	Aimorés	-19.496	-41.064
ACL	MG	3101607	Alfenas	-21.429	-45.947
ACL	MG	3101706	Almenara	-16.184	-40.694
ACL	MG	3101805	Alpercata	-18.974	-41.97
ACL	MG	3102050	Alto Caparaó	-20.434	-41.868
ACL	MG	3102100	Alto Rio Doce	-21.026	-43.411
ACL	MG	3102605	Andradas	-22.068	-46.569
ACL	MG	3102704	Cachoeira de Pajeú	-15.966	-41.498
ACL	MG	3103009	Antônio Dias	-19.653	-42.872
ACL	MG	3103108	Antônio Prado de Minas	-21.016	-42.109
ACL	MG	3103405	Araçuaí	-16.85	-42.07
ACL	MG	3104452	Aricanduva	-17.867	-42.557
ACL	MG	3104502	Arinos	-15.917	-46.106
ACL	MG	3104700	Ataléia	-18.044	-41.11
ACL	MG	3104809	Augusto de Lima	-18.109	-44.267
ACL	MG	3105103	Bambuí	-20.006	-45.977
ACL	MG	3105202	Bandeira	-15.885	-40.559
ACL	MG	3105400	Barão de Cocais	-19.946	-43.487
ACL	MG	3106200	Belo Horizonte	-19.817	-43.956
ACL	MG	3106309	Belo Oriente	-19.22	-42.484
ACL	MG	3106705	Betim	-19.968	-44.198
ACL	MG	3107307	Bocaiúva	-17.108	-43.815
ACL	MG	3107406	Bom Despacho	-19.736	-45.252
ACL	MG	3107802	Bom Jesus do Galho	-19.829	-42.316
ACL	MG	3108503	Botumirim	-16.872	-43.011
ACL	MG	3108552	Brasilândia de Minas	-17.01	-46.009
ACL	MG	3108602	Brasília de Minas	-16.208	-44.429
ACL	MG	3108701	Brás Pires	-20.921	-43.242
ACL	MG	3109006	Brumadinho	-20.143	-44.2
ACL	MG	3109204	Buenópolis	-17.873	-44.18
ACL	MG	3109303	Buritis	-15.618	-46.423
ACL	MG	3109402	Buritizeiro	-17.351	-44.962
ACL	MG	3109907	Caetanópolis	-19.295	-44.419
ACL	MG	3110400	Camacho	-20.625	-45.157
ACL	MG	3110905	Campanha	-21.836	-45.401
ACL	MG	3111002	Campestre	-21.711	-46.246
ACL	MG	3111101	Campina Verde	-19.536	-49.486
ACL	MG	3111150	Campo Azul	-16.504	-44.811
ACL	MG	3111705	Canaã	-20.686	-42.62
ACL	MG	3112307	Capelinha	-17.691	-42.516
ACL	MG	3112653	Capitão Andrade	-19.067	-41.858
ACL	MG	3112703	Capitão Enéas	-16.324	-43.711
ACL	MG	3113008	Caraíbas	-17.189	-41.695
ACL	MG	3113404	Caratinga	-19.79	-42.139
ACL	MG	3113503	Carbonita	-17.527	-43.016
ACL	MG	3114105	Carmo de Minas	-22.122	-45.129
ACL	MG	3114402	Carmo do Rio Claro	-20.972	-46.119
ACL	MG	3116001	Chalé	-20.044	-41.688
ACL	MG	3116308	Cipotânea	-20.905	-43.366
ACL	MG	3116803	Coluna	-18.234	-42.84
ACL	MG	3117009	Comercinho	-16.296	-41.793
ACL	MG	3117836	Cônego Marinho	-15.294	-44.418
ACL	MG	3118007	Congonhas	-20.5	-43.858
ACL	MG	3118403	Conselheiro Pena	-19.172	-41.472
ACL	MG	3118601	Contagem	-19.932	-44.054
ACL	MG	3118809	Coração de Jesus	-16.685	-44.365
ACL	MG	3119005	Cordislândia	-21.793	-45.701
ACL	MG	3119104	Corinto	-18.381	-44.456
ACL	MG	3119302	Coromandel	-18.473	-47.2
ACL	MG	3119401	Coronel Fabriciano	-19.519	-42.629
ACL	MG	3119708	Coronel Xavier Chaves	-21.024	-44.223
ACL	MG	3120102	Couto de Magalhães de Minas	-18.071	-43.471
ACL	MG	3120300	Cristália	-16.8	-42.862
ACL	MG	3120870	Curral de Dentro	-15.938	-41.844
ACL	MG	3120904	Curvelo	-18.756	-44.431
ACL	MG	3121209	Delfinópolis	-20.344	-46.854
ACL	MG	3121258	Delta	-19.977	-47.771
ACL	MG	3121605	Diamantina	-18.249	-43.6
ACL	MG	3122108	Divino das Laranjeiras	-18.778	-41.48
ACL	MG	3122207	Divinolândia de Minas	-18.804	-42.598
ACL	MG	3122306	Divinópolis	-20.139	-44.884
ACL	MG	3122355	Divisa Alegre	-15.726	-41.345
ACL	MG	3122454	Divisópolis	-15.726	-41
ACL	MG	3122470	Dom Bosco	-16.652	-46.271
ACL	MG	3123205	Dores do Indaiá	-19.463	-45.602
ACL	MG	3123601	Elói Mendes	-21.61	-45.565
ACL	MG	3123858	Entre Folhas	-19.625	-42.231
ACL	MG	3124104	Esmeraldas	-19.763	-44.314
ACL	MG	3125408	Felício dos Santos	-18.077	-43.247
ACL	MG	3125606	Felisburgo	-16.639	-40.761
ACL	MG	3125804	Fernandes Tourinho	-19.154	-42.082
ACL	MG	3125903	Ferros	-19.232	-43.023
ACL	MG	3126505	Francisco Badaró	-16.993	-42.352
ACL	MG	3126703	Francisco Sá	-16.476	-43.488
ACL	MG	3126752	Franciscópolis	-17.96	-42.009
ACL	MG	3126802	Frei Gaspar	-18.066	-41.429
ACL	MG	3126950	Frei Lagonegro	-18.168	-42.766
ACL	MG	3127057	Fronteira dos Vales	-16.891	-40.925
ACL	MG	3127073	Fruta de Leite	-16.131	-42.533
ACL	MG	3127305	Galiléia	-18.999	-41.538
ACL	MG	3127354	Glaucilândia	-16.85	-43.697
ACL	MG	3127701	Governador Valadares	-18.851	-41.949
ACL	MG	3127800	Grão Mogol	-16.559	-42.89
ACL	MG	3128006	Guanhães	-18.775	-42.933
ACL	MG	3128600	Guarda-Mor	-17.771	-47.098
ACL	MG	3129301	Iapu	-19.437	-42.218
ACL	MG	3129608	Ibiaí	-16.861	-44.914
ACL	MG	3130051	Icaraí de Minas	-16.217	-44.906
ACL	MG	3130309	Iguatama	-20.174	-45.711
ACL	MG	3130556	Imbé de Minas	-19.597	-41.971
ACL	MG	3130655	Indaiabira	-15.492	-42.197
ACL	MG	3130903	Inhapim	-19.549	-42.12
ACL	MG	3131158	Ipaba	-19.414	-42.419
ACL	MG	3131208	Ipanema	-19.801	-41.713
ACL	MG	3131307	Ipatinga	-19.468	-42.537
ACL	MG	3131703	Itabira	-19.619	-43.227
ACL	MG	3131802	Itabirinha de Mantena	-18.566	-41.233
ACL	MG	3132008	Itacambira	-17.065	-43.309
ACL	MG	3132107	Itacarambi	-15.102	-44.092
ACL	MG	3132305	Itaipé	-17.402	-41.669
ACL	MG	3132503	Itamarandiba	-17.857	-42.859
ACL	MG	3132701	Itambacuri	-18.031	-41.685
ACL	MG	3133303	Itaobim	-16.562	-41.503
ACL	MG	3133402	Itapagipe	-19.909	-49.381
ACL	MG	3133501	Itapecerica	-20.473	-45.126
ACL	MG	3133808	Itaúna	-20.075	-44.576
ACL	MG	3134004	Itinga	-16.613	-41.765
ACL	MG	3134103	Itueta	-19.394	-41.17
ACL	MG	3134202	Ituiutaba	-18.969	-49.465
ACL	MG	3134608	Jaboticatubas	-19.514	-43.745
ACL	MG	3134707	Jacinto	-16.144	-40.293
ACL	MG	3135209	Januária	-15.488	-44.362
ACL	MG	3135357	Japonvar	-15.995	-44.27
ACL	MG	3135456	Jenipapo de Minas	-17.083	-42.258
ACL	MG	3135803	Jequitinhonha	-16.434	-41.003
ACL	MG	3136009	Joaíma	-16.654	-41.031
ACL	MG	3136306	João Pinheiro	-17.743	-46.173
ACL	MG	3136405	Joaquim Felício	-17.758	-44.172
ACL	MG	3136504	Jordânia	-15.9	-40.178
ACL	MG	3136520	José Gonçalves de Minas	-16.907	-42.604
ACL	MG	3136579	Josenópolis	-16.547	-42.515
ACL	MG	3136603	Nova União	-19.69	-43.58
ACL	MG	3136652	Juatuba	-19.952	-44.343
ACL	MG	3136702	Juiz de Fora	-21.764	-43.35
ACL	MG	3136900	Juruaia	-21.253	-46.577
ACL	MG	3136959	Juvenília	-14.263	-44.16
ACL	MG	3137304	Lagoa dos Patos	-16.983	-44.582
ACL	MG	3137502	Lagoa Formosa	-18.779	-46.408
ACL	MG	3137536	Lagoa Grande	-17.835	-46.514
ACL	MG	3137601	Lagoa Santa	-19.627	-43.89
ACL	MG	3137700	Lajinha	-20.151	-41.623
ACL	MG	3138351	Leme do Prado	-17.083	-42.693
ACL	MG	3138401	Leopoldina	-21.532	-42.643
ACL	MG	3138658	Lontra	-15.903	-44.305
ACL	MG	3138674	Luisburgo	-20.44	-42.103
ACL	MG	3138682	Luislândia	-16.118	-44.589
ACL	MG	3139201	Malacacheta	-17.842	-42.077
ACL	MG	3139300	Manga	-14.756	-43.932
ACL	MG	3139409	Manhuaçu	-20.258	-42.034
ACL	MG	3139508	Manhumirim	-20.358	-41.958
ACL	MG	3139607	Mantena	-18.782	-40.98
ACL	MG	3140001	Mariana	-20.378	-43.416
ACL	MG	3140308	Marliéria	-19.712	-42.732
ACL	MG	3140506	Martinho Campos	-19.332	-45.237
ACL	MG	3140530	Martins Soares	-20.257	-41.877
ACL	MG	3140555	Mata Verde	-15.686	-40.741
ACL	MG	3140902	Matipó	-20.284	-42.341
ACL	MG	3141108	Matozinhos	-19.558	-44.081
ACL	MG	3141405	Medina	-16.223	-41.477
ACL	MG	3141801	Minas Novas	-17.219	-42.59
ACL	MG	3142007	Mirabela	-16.263	-44.164
ACL	MG	3142106	Miradouro	-20.891	-42.343
ACL	MG	3142254	Miravânia	-14.741	-44.404
ACL	MG	3142502	Monjolos	-18.325	-44.119
ACL	MG	3142700	Montalvânia	-14.423	-44.366
ACL	MG	3143401	Monte Sião	-22.433	-46.573
ACL	MG	3143450	Montezuma	-15.172	-42.497
ACL	MG	3143906	Muriaé	-21.131	-42.366
ACL	MG	3144375	Natalândia	-16.504	-46.493
ACL	MG	3144706	Nova Era	-19.75	-43.038
ACL	MG	3144805	Nova Lima	-19.986	-43.847
ACL	MG	3145059	Nova Porteirinha	-15.803	-43.301
ACL	MG	3145109	Nova Resende	-21.126	-46.42
ACL	MG	3145208	Nova Serrana	-19.876	-44.984
ACL	MG	3145307	Novo Cruzeiro	-17.468	-41.875
ACL	MG	3145356	Novo Oriente de Minas	-17.415	-41.215
ACL	MG	3145372	Novorizonte	-16.017	-42.408
ACL	MG	3145455	Olhos-d'Água	-17.397	-43.573
ACL	MG	3145851	Oratórios	-20.431	-42.806
ACL	MG	3145877	Orizânia	-20.506	-42.21
ACL	MG	3146206	Ouro Verde de Minas	-18.071	-41.27
ACL	MG	3146255	Padre Carvalho	-16.364	-42.515
ACL	MG	3146305	Padre Paraíso	-17.072	-41.524
ACL	MG	3146503	Pains	-20.371	-45.661
ACL	MG	3146750	Palmópolis	-16.735	-40.42
ACL	MG	3147006	Paracatu	-17.222	-46.875
ACL	MG	3147105	Pará de Minas	-19.86	-44.608
ACL	MG	3147402	Paraopeba	-19.274	-44.404
ACL	MG	3148103	Patrocínio	-18.944	-46.993
ACL	MG	3148202	Patrocínio do Muriaé	-21.153	-42.215
ACL	MG	3148400	Paulistas	-18.427	-42.868
ACL	MG	3148707	Pedra Azul	-16.005	-41.297
ACL	MG	3149309	Pedro Leopoldo	-19.618	-44.043
ACL	MG	3149952	Periquito	-19.158	-42.234
ACL	MG	3150109	Piau	-21.509	-43.323
ACL	MG	3151206	Pirapora	-17.345	-44.942
ACL	MG	3151305	Piraúba	-21.276	-43.026
ACL	MG	3151404	Pitangui	-19.683	-44.89
ACL	MG	3151503	Piumhi	-20.465	-45.958
ACL	MG	3151909	Pocrane	-19.62	-41.637
ACL	MG	3152006	Pompéu	-19.224	-44.935
ACL	MG	3152105	Ponte Nova	-20.416	-42.909
ACL	MG	3152170	Ponto dos Volantes	-16.753	-41.504
ACL	MG	3152402	Poté	-17.807	-41.786
ACL	MG	3152501	Pouso Alegre	-22.23	-45.936
ACL	MG	3153103	Presidente Bernardes	-20.769	-43.188
ACL	MG	3153509	Alto Jequitibá	-20.424	-41.966
ACL	MG	3153905	Raposos	-19.967	-43.804
ACL	MG	3154002	Raul Soares	-20.102	-42.453
ACL	MG	3154309	Resplendor	-19.326	-41.255
ACL	MG	3154507	Riacho dos Machados	-16.006	-43.049
ACL	MG	3154606	Ribeirão das Neves	-19.767	-44.087
ACL	MG	3155207	Rio Espera	-20.855	-43.474
ACL	MG	3155603	Rio Pardo de Minas	-15.61	-42.54
ACL	MG	3156007	Rio Vermelho	-18.294	-43.009
ACL	MG	3156700	Sabará	-19.886	-43.807
ACL	MG	3156809	Sabinópolis	-18.666	-43.084
ACL	MG	3157005	Salinas	-16.17	-42.29
ACL	MG	3157252	Santa Bárbara do Leste	-19.978	-42.14
ACL	MG	3157278	Santa Bárbara do Monte Verde	-21.959	-43.702
ACL	MG	3157377	Santa Cruz de Salinas	-16.098	-41.746
ACL	MG	3157401	Santa Cruz do Escalvado	-20.236	-42.814
ACL	MG	3157500	Santa Efigênia de Minas	-18.827	-42.448
ACL	MG	3157807	Santa Luzia	-19.77	-43.851
ACL	MG	3158003	Santa Maria de Itabira	-19.449	-43.113
ACL	MG	3158102	Santa Maria do Salto	-16.249	-40.149
ACL	MG	3158904	Santana do Manhuaçu	-20.108	-41.925
ACL	MG	3158953	Santana do Paraíso	-19.364	-42.569
ACL	MG	3159001	Santana do Riacho	-19.169	-43.714
ACL	MG	3159506	Santa Rita do Itueto	-19.36	-41.38
ACL	MG	3160306	Santo Antônio do Jacinto	-16.534	-40.176
ACL	MG	3160454	Santo Antônio do Retiro	-15.339	-42.624
ACL	MG	3160603	Santo Hipólito	-18.297	-44.223
ACL	MG	3160959	São Domingos das Dores	-19.527	-42.011
ACL	MG	3161106	São Francisco	-15.949	-44.864
ACL	MG	3161601	São Geraldo da Piedade	-18.836	-42.288
ACL	MG	3161650	Saõ Geraldo do Baixio	-18.9	-41.36
ACL	MG	3161700	São Gonçalo do Abaeté	-18.338	-45.833
ACL	MG	3162401	São João da Ponte	-15.929	-44.008
ACL	MG	3162450	São João das Missões	-14.884	-44.091
ACL	MG	3162658	São João do Pacuí	-16.542	-44.516
ACL	MG	3162906	São João Nepomuceno	-21.54	-43.011
ACL	MG	3162922	São Joaquim de Bicas	-20.049	-44.274
ACL	MG	3163409	São José do Goiabal	-19.929	-42.705
ACL	MG	3163508	São José do Jacuri	-18.275	-42.67
ACL	MG	3163607	São José do Mantimento	-20.005	-41.745
ACL	MG	3164100	São Pedro do Suaçuí	-18.366	-42.603
ACL	MG	3164209	São Romão	-16.369	-45.069
ACL	MG	3164472	São Sebastião do Anta	-19.498	-41.984
ACL	MG	3164506	São Sebastião do Maranhão	-18.084	-42.571
ACL	MG	3165008	São Tiago	-20.913	-44.509
ACL	MG	3165537	Sarzedo	-20.035	-44.145
ACL	MG	3165909	Senador Modestino Gonçalves	-17.947	-43.225
ACL	MG	3166105	Senhora do Porto	-18.892	-43.084
ACL	MG	3167202	Sete Lagoas	-19.466	-44.247
ACL	MG	3168002	Taiobeiras	-15.808	-42.233
ACL	MG	3168051	Taparuba	-19.759	-41.616
ACL	MG	3168606	Teófilo Otoni	-17.858	-41.505
ACL	MG	3168705	Timóteo	-19.583	-42.644
ACL	MG	3169000	Tocantins	-21.175	-43.018
ACL	MG	3169307	Três Corações	-21.697	-45.253
ACL	MG	3169356	Três Marias	-18.206	-45.242
ACL	MG	3169406	Três Pontas	-21.367	-45.513
ACL	MG	3169703	Turmalina	-17.286	-42.73
ACL	MG	3169901	Ubá	-21.12	-42.943
ACL	MG	3170206	Uberlândia	-18.919	-48.277
ACL	MG	3170404	Unaí	-16.358	-46.906
ACL	MG	3170701	Varginha	-21.551	-45.43
ACL	MG	3170800	Várzea da Palma	-17.598	-44.731
ACL	MG	3170909	Varzelândia	-15.701	-44.028
ACL	MG	3171030	Verdelândia	-15.589	-43.603
ACL	MG	3171204	Vespasiano	-19.692	-43.923
ACL	MG	3171303	Viçosa	-20.754	-42.882
ACL	MG	3171600	Virgem da Lapa	-16.804	-42.343
ACL	MG	3172004	Visconde do Rio Branco	-21.01	-42.841
ACL	MG	3167608	Simonésia	-20.124	-42.001
ACL	MG	3139003	Machado	-21.675	-45.92
ACL	MG	3170107	Uberaba	-19.748	-47.932
ACL	MG	3170008	Ubaí	-16.285	-44.778
ACL	ES	3200102	Afonso Cláudio	-20.074	-41.124
ACL	ES	3200300	Alfredo Chaves	-20.635	-40.75
ACL	ES	3200359	Alto Rio Novo	-19.056	-41.017
ACL	ES	3200508	Apiacá	-21.154	-41.568
ACL	ES	3200706	Atilio Vivacqua	-20.914	-41.198
ACL	ES	3200805	Baixo Guandu	-19.519	-41.016
ACL	ES	3200904	Barra de São Francisco	-18.755	-40.891
ACL	ES	3201001	Boa Esperança	-18.54	-40.296
ACL	ES	3201159	Brejetuba	-20.146	-41.29
ACL	ES	3201209	Cachoeiro de Itapemirim	-20.849	-41.113
ACL	ES	3201308	Cariacica	-20.264	-40.42
ACL	ES	3201506	Colatina	-19.539	-40.631
ACL	ES	3201704	Conceição do Castelo	-20.368	-41.244
ACL	ES	3201902	Domingos Martins	-20.363	-40.659
ACL	ES	3202405	Guarapari	-20.658	-40.511
ACL	ES	3202454	Ibatiba	-20.234	-41.511
ACL	ES	3202652	Irupi	-20.345	-41.641
ACL	ES	3202702	Itaguaçu	-19.802	-40.856
ACL	ES	3202900	Itarana	-19.874	-40.875
ACL	ES	3203007	Iúna	-20.346	-41.536
ACL	ES	3203163	Laranja da Terra	-19.899	-41.057
ACL	ES	3203205	Linhares	-19.391	-40.072
ACL	ES	3203353	Marilândia	-19.413	-40.542
ACL	ES	3203700	Muniz Freire	-20.464	-41.413
ACL	ES	3203809	Muqui	-20.952	-41.346
ACL	ES	3204005	Pancas	-19.225	-40.851
ACL	ES	3204500	Santa Leopoldina	-20.101	-40.53
ACL	ES	3204559	Santa Maria de Jetibá	-20.041	-40.746
ACL	ES	3204609	Santa Teresa	-19.936	-40.6
ACL	ES	3204658	São Domingos do Norte	-19.144	-40.624
ACL	ES	3204708	São Gabriel da Palha	-19.017	-40.536
ACL	ES	3204955	São Roque do Canaã	-19.739	-40.657
ACL	ES	3205002	Serra	-20.129	-40.308
ACL	ES	3205010	Sooretama	-19.197	-40.098
ACL	ES	3205101	Viana	-20.39	-40.496
ACL	ES	3205176	Vila Valério	-18.998	-40.389
ACL	RJ	3300100	Angra dos Reis	-23.007	-44.318
ACL	RJ	3300258	Arraial do Cabo	-22.966	-42.028
ACL	RJ	3300308	Barra do Piraí	-22.47	-43.826
ACL	RJ	3300506	Bom Jardim	-22.152	-42.419
ACL	RJ	3300605	Bom Jesus do Itabapoana	-21.134	-41.68
ACL	RJ	3300704	Cabo Frio	-22.879	-42.019
ACL	RJ	3301108	Cantagalo	-21.981	-42.368
ACL	RJ	3301207	Carmo	-21.934	-42.609
ACL	RJ	3301504	Cordeiro	-22.029	-42.361
ACL	RJ	3301603	Duas Barras	-22.051	-42.522
ACL	RJ	3301702	Duque de Caxias	-22.786	-43.312
ACL	RJ	3302007	Itaguaí	-22.852	-43.775
ACL	RJ	3302056	Italva	-21.421	-41.691
ACL	RJ	3302270	Japeri	-22.643	-43.653
ACL	RJ	3302304	Laje do Muriaé	-21.206	-42.123
ACL	RJ	3302700	Maricá	-22.919	-42.819
ACL	RJ	3303401	Nova Friburgo	-22.282	-42.531
ACL	RJ	3303500	Nova Iguaçu	-22.759	-43.451
ACL	RJ	3303609	Paracambi	-22.611	-43.709
ACL	RJ	3303807	Parati	-23.218	-44.713
ACL	RJ	3304003	Piraí	-22.629	-43.898
ACL	RJ	3304144	Queimados	-22.716	-43.555
ACL	RJ	3304201	Resende	-22.469	-44.447
ACL	RJ	3304300	Rio Bonito	-22.708	-42.626
ACL	RJ	3304557	Rio de Janeiro	-22.903	-43.208
ACL	RJ	3304607	Santa Maria Madalena	-21.955	-42.008
ACL	RJ	3304706	Santo Antônio de Pádua	-21.539	-42.18
ACL	RJ	3304805	São Fidélis	-21.646	-41.747
ACL	RJ	3304904	São Gonçalo	-22.827	-43.054
ACL	RJ	3305406	Sapucaia	-21.995	-42.914
ACL	RJ	3305703	Sumidouro	-22.05	-42.675
ACL	RJ	3305901	Trajano de Morais	-22.063	-42.066
ACL	SP	3501152	Alumínio	-23.535	-47.262
ACL	SP	3501509	Alvinlândia	-22.444	-49.763
ACL	SP	3502101	Andradina	-20.896	-51.379
ACL	SP	3502200	Angatuba	-23.49	-48.413
ACL	SP	3502507	Aparecida	-22.847	-45.23
ACL	SP	3502903	Araçoiaba da Serra	-23.505	-47.614
ACL	SP	3503208	Araraquara	-21.794	-48.176
ACL	SP	3503307	Araras	-22.357	-47.384
ACL	SP	3503802	Artur Nogueira	-22.573	-47.173
ACL	SP	3503901	Arujá	-23.396	-46.321
ACL	SP	3504008	Assis	-22.662	-50.412
ACL	SP	3504107	Atibaia	-23.117	-46.55
ACL	SP	3505401	Barra do Turvo	-24.756	-48.505
ACL	SP	3505500	Barretos	-20.557	-48.568
ACL	SP	3505708	Barueri	-23.511	-46.876
ACL	SP	3506003	Bauru	-22.315	-49.061
ACL	SP	3506508	Birigui	-21.289	-50.34
ACL	SP	3506904	Bofete	-23.102	-48.258
ACL	SP	3507506	Botucatu	-22.886	-48.445
ACL	SP	3507605	Bragança Paulista	-22.952	-46.542
ACL	SP	3507902	Brotas	-22.284	-48.127
ACL	SP	3508603	Cachoeira Paulista	-22.665	-45.009
ACL	SP	3509007	Caieiras	-23.364	-46.741
ACL	SP	3509254	Cajati	-24.736	-48.123
ACL	SP	3509452	Campina do Monte Alegre	-23.592	-48.477
ACL	SP	3509502	Campinas	-22.906	-47.061
ACL	SP	3509601	Campo Limpo Paulista	-23.206	-46.784
ACL	SP	3510500	Caraguatatuba	-23.62	-45.413
ACL	SP	3512209	Conchal	-22.33	-47.173
ACL	SP	3513504	Cubatão	-23.895	-46.425
ACL	SP	3513801	Diadema	-23.686	-46.623
ACL	SP	3514809	Eldorado	-24.52	-48.108
ACL	SP	3515186	Espírito Santo do Pinhal	-22.191	-46.741
ACL	SP	3516002	Flórida Paulista	-21.615	-51.174
ACL	SP	3516200	Franca	-20.539	-47.401
ACL	SP	3516309	Francisco Morato	-23.282	-46.745
ACL	SP	3516408	Franco da Rocha	-23.322	-46.727
ACL	SP	3517406	Guaíra	-20.318	-48.311
ACL	SP	3521002	Iperó	-23.35	-47.689
ACL	SP	3521200	Iporanga	-24.586	-48.593
ACL	SP	3522109	Itanhaém	-24.183	-46.789
ACL	SP	3522158	Itaóca	-24.64	-48.843
ACL	SP	3522307	Itapetininga	-23.592	-48.053
ACL	SP	3522653	Itapirapuã Paulista	-24.574	-49.168
ACL	SP	3522802	Itaporanga	-23.708	-49.49
ACL	SP	3523305	Itariri	-24.289	-47.174
ACL	SP	3524600	Jacupiranga	-24.693	-48.002
ACL	SP	3524709	Jaguariúna	-22.706	-46.986
ACL	SP	3525102	Jardinópolis	-21.018	-47.764
ACL	SP	3525904	Jundiaí	-23.186	-46.884
ACL	SP	3526001	Junqueirópolis	-21.515	-51.434
ACL	SP	3526100	Juquiá	-24.321	-47.635
ACL	SP	3526902	Limeira	-22.565	-47.402
ACL	SP	3527306	Louveira	-23.086	-46.951
ACL	SP	3527405	Lucélia	-21.72	-51.019
ACL	SP	3528403	Mairinque	-23.546	-47.183
ACL	SP	3528502	Mairiporã	-23.319	-46.587
ACL	SP	3529005	Marília	-22.214	-49.946
ACL	SP	3529906	Miracatu	-24.281	-47.46
ACL	SP	3530201	Mirante do Paranapanema	-22.292	-51.906
ACL	SP	3530508	Mococa	-21.468	-47.005
ACL	SP	3530805	Moji-Mirim	-22.432	-46.958
ACL	SP	3534005	Onda Verde	-20.614	-49.299
ACL	SP	3534708	Ourinhos	-22.979	-49.871
ACL	SP	3535408	Panorama	-21.356	-51.86
ACL	SP	3535507	Paraguaçu Paulista	-22.413	-50.576
ACL	SP	3536208	Pariquera-Açu	-24.715	-47.881
ACL	SP	3537206	Pedro de Toledo	-24.275	-47.233
ACL	SP	3537602	Peruíbe	-24.32	-46.998
ACL	SP	3537800	Piedade	-23.712	-47.428
ACL	SP	3537909	Pilar do Sul	-23.813	-47.716
ACL	SP	3538204	Pinhalzinho	-22.779	-46.591
ACL	SP	3538709	Piracicaba	-22.725	-47.649
ACL	SP	3538808	Piraju	-23.194	-49.384
ACL	SP	3539301	Pirassununga	-21.996	-47.426
ACL	SP	3540200	Pontal	-21.023	-48.037
ACL	SP	3540507	Porangaba	-23.176	-48.125
ACL	SP	3540606	Porto Feliz	-23.215	-47.524
ACL	SP	3540705	Porto Ferreira	-21.854	-47.479
ACL	SP	3541208	Presidente Bernardes	-22.006	-51.553
ACL	SP	3541406	Presidente Prudente	-22.126	-51.389
ACL	SP	3542602	Registro	-24.488	-47.844
ACL	SP	3542800	Ribeira	-24.657	-49.009
ACL	SP	3542909	Ribeirão Bonito	-22.067	-48.176
ACL	SP	3543907	Rio Claro	-22.411	-47.561
ACL	SP	3544806	Sales	-21.341	-49.485
ACL	SP	3546405	Santa Cruz do Rio Pardo	-22.899	-49.633
ACL	SP	3547809	Santo André	-23.664	-46.538
ACL	SP	3548005	Santo Antônio de Posse	-22.606	-46.919
ACL	SP	3549805	São José do Rio Preto	-20.82	-49.379
ACL	SP	3549904	São José dos Campos	-23.179	-45.887
ACL	SP	3550308	São Paulo	-23.548	-46.636
ACL	SP	3550407	São Pedro	-22.549	-47.914
ACL	SP	3550605	São Roque	-23.529	-47.135
ACL	SP	3550704	São Sebastião	-23.76	-45.41
ACL	SP	3551207	Sarutaiá	-23.273	-49.48
ACL	SP	3551702	Sertãoozinho	-21.138	-47.99
ACL	SP	3551801	Sete Barras	-24.388	-47.926
ACL	SP	3552007	Silveiras	-22.664	-44.853
ACL	SP	3552205	Sorocaba	-23.502	-47.458
ACL	SP	3552502	Suzano	-23.543	-46.311
ACL	SP	3553302	Tambaú	-21.705	-47.274
ACL	SP	3554003	Tatuí	-23.356	-47.857
ACL	SP	3554102	Taubaté	-23.026	-45.555
ACL	SP	3555109	Tupi Paulista	-21.381	-51.571
ACL	SP	3555406	Ubatuba	-23.434	-45.071
ACL	SP	3556503	Várzea Paulista	-23.211	-46.828
ACL	SP	3556701	Vinhedo	-23.03	-46.975
ACL	SP	3557006	Votorantim	-23.547	-47.438
ACL	PR	4100202	Adrianópolis	-24.657	-48.991
ACL	PR	4100400	Almirante Tamandaré	-25.325	-49.31
ACL	PR	4100806	Alvorada do Sul	-22.78	-51.231
ACL	PR	4101101	Andirá	-23.051	-50.229
ACL	PR	4101408	Apucarana	-23.551	-51.461
ACL	PR	4101705	Araruna	-23.932	-52.496
ACL	PR	4101853	Ariranha do Ivaí	-24.386	-51.585
ACL	PR	4102000	Assis Chateaubriand	-24.42	-53.521
ACL	PR	4102406	Bandeirantes	-23.11	-50.368
ACL	PR	4103206	Bom Sucesso	-23.71	-51.764
ACL	PR	4103701	Cambé	-23.276	-51.278
ACL	PR	4103800	Cambira	-23.583	-51.578
ACL	PR	4103909	Campina da Lagoa	-24.592	-52.799
ACL	PR	4104303	Campo Mourão	-24.046	-52.383
ACL	PR	4104402	Cândido de Abreu	-24.567	-51.333
ACL	PR	4104808	Cascavel	-24.956	-53.455
ACL	PR	4104907	Castro	-24.791	-50.012
ACL	PR	4105201	Cerro Azul	-24.824	-49.261
ACL	PR	4105300	Céu Azul	-25.147	-53.849
ACL	PR	4105508	Cianorte	-23.663	-52.605
ACL	PR	4105805	Colombo	-25.292	-49.224
ACL	PR	4105904	Colorado	-22.838	-51.973
ACL	PR	4106308	Corbélia	-24.799	-53.307
ACL	PR	4106506	Coronel Vivida	-25.98	-52.568
ACL	PR	4106555	Corumbataí do Sul	-24.101	-52.12
ACL	PR	4106902	Curitiba	-25.428	-49.273
ACL	PR	4107124	Diamante do Sul	-25.043	-52.68
ACL	PR	4107157	Diamante d'Oeste	-24.943	-54.103
ACL	PR	4107504	Engenheiro Beltrão	-23.797	-52.269
ACL	PR	4107801	Floraí	-23.317	-52.304
ACL	PR	4108304	Foz do Iguaçu	-25.548	-54.588
ACL	PR	4108403	Francisco Beltrão	-26.081	-53.055
ACL	PR	4108551	Godoy Moreira	-24.177	-51.924
ACL	PR	4108650	Goioxim	-25.195	-51.993
ACL	PR	4108700	Grandes Rios	-24.146	-51.506
ACL	PR	4108809	Guaíra	-24.08	-54.256
ACL	PR	4109708	Ibaiti	-23.849	-50.188
ACL	PR	4109757	Ibema	-25.106	-53.012
ACL	PR	4109807	Ibiporã	-23.269	-51.048
ACL	PR	4110409	Indianópolis	-23.476	-52.696
ACL	PR	4110656	Iracema do Oeste	-24.428	-53.355
ACL	PR	4110805	Iretama	-24.424	-52.106
ACL	PR	4111001	Itambaracá	-23.018	-50.406
ACL	PR	4111100	Itambé	-23.661	-51.99
ACL	PR	4111308	Itaúna do Sul	-22.731	-52.887
ACL	PR	4111605	Ivatuba	-23.619	-52.221
ACL	PR	4111704	Jaboti	-23.743	-50.076
ACL	PR	4111803	Jacarezinho	-23.161	-49.969
ACL	PR	4112108	Jandaia do Sul	-23.603	-51.643
ACL	PR	4112405	Japurá	-23.47	-52.553
ACL	PR	4112504	Jardim Alegre	-24.179	-51.692
ACL	PR	4112702	Jataizinho	-23.254	-50.98
ACL	PR	4112751	Jesuítas	-24.385	-53.388
ACL	PR	4113007	Jussara	-23.621	-52.469
ACL	PR	4113502	Loanda	-22.923	-53.137
ACL	PR	4113601	Lobato	-23.008	-51.951
ACL	PR	4113700	Londrina	-23.31	-51.163
ACL	PR	4114104	Mandaguaçu	-23.347	-52.095
ACL	PR	4114203	Mandaguari	-23.548	-51.671
ACL	PR	4114609	Marechal Cândido Rondon	-24.556	-54.057
ACL	PR	4114807	Marialva	-23.485	-51.792
ACL	PR	4114906	Marilândia do Sul	-23.745	-51.308
ACL	PR	4115101	Mariluz	-24.002	-53.146
ACL	PR	4115200	Maringá	-23.425	-51.939
ACL	PR	4115507	Marumbi	-23.706	-51.639
ACL	PR	4115804	Medianeira	-25.295	-54.094
ACL	PR	4116109	Moreira Sales	-24.062	-53.007
ACL	PR	4116703	Nova Aurora	-24.529	-53.256
ACL	PR	4116901	Nova Esperança	-23.184	-52.205
ACL	PR	4117057	Nova Laranjeiras	-25.307	-52.541
ACL	PR	4117297	Novo Itacolomi	-23.764	-51.507
ACL	PR	4117404	Ourizona	-23.405	-52.199
ACL	PR	4117503	Paiçandu	-23.458	-52.049
ACL	PR	4118105	Paranacity	-22.93	-52.151
ACL	PR	4118402	Paranavaí	-23.073	-52.465
ACL	PR	4118501	Pato Branco	-26.229	-52.671
ACL	PR	4118808	Peabiru	-23.913	-52.343
ACL	PR	4119202	Pinhalão	-23.793	-50.056
ACL	PR	4119905	Ponta Grossa	-25.095	-50.162
ACL	PR	4119954	Pontal do Paraná	-25.674	-48.511
ACL	PR	4120606	Prudentópolis	-25.213	-50.978
ACL	PR	4121109	Quinta do Sol	-23.852	-52.13
ACL	PR	4121406	Realeza	-25.767	-53.527
ACL	PR	4122156	Rio Bonito do Iguaçu	-25.491	-52.526
ACL	PR	4122404	Rolândia	-23.31	-51.369
ACL	PR	4122602	Rondon	-23.411	-52.761
ACL	PR	4123303	Santa Cruz de Monte Castelo	-22.953	-53.297
ACL	PR	4123402	Santa Fé	-23.038	-51.805
ACL	PR	4123501	Santa Helena	-24.86	-54.333
ACL	PR	4123808	Santa Izabel do Oeste	-25.821	-53.484
ACL	PR	4124608	São Carlos do Ivaí	-23.315	-52.476
ACL	PR	4124707	São Jerônimo da Serra	-23.728	-50.741
ACL	PR	4125001	São João do Ivaí	-23.98	-51.818
ACL	PR	4125308	Saõ Jorge do Ivaí	-23.433	-52.293
ACL	PR	4125704	São Miguel do Iguaçu	-25.348	-54.238
ACL	PR	4125803	São Pedro do Ivaí	-23.865	-51.856
ACL	PR	4126108	São Tomé	-23.538	-52.591
ACL	PR	4126256	Sarandi	-23.444	-51.874
ACL	PR	4126900	Tapira	-23.323	-53.068
ACL	PR	4127205	Terra Boa	-23.768	-52.444
ACL	PR	4127304	Terra Rica	-22.709	-52.617
ACL	PR	4127403	Terra Roxa	-24.157	-54.097
ACL	PR	4127908	Tuneiras do Oeste	-23.871	-52.876
ACL	PR	4127957	Tupãssi	-24.588	-53.512
ACL	PR	4128005	Ubiratã	-24.545	-52.988
ACL	PR	4128104	Umuarama	-23.766	-53.325
ACL	PR	4124905	São João do Caiuá	-22.852	-52.337
ACL	SC	4201257	Apiúna	-27.036	-49.39
ACL	SC	4202008	Balneário Camboriú	-26.991	-48.635
ACL	SC	4202206	Benedito Novo	-26.783	-49.364
ACL	SC	4202404	Blumenau	-26.919	-49.066
ACL	SC	4202453	Bombinhas	-27.138	-48.517
ACL	SC	4202701	Botuverá	-27.199	-49.075
ACL	SC	4202909	Brusque	-27.098	-48.918
ACL	SC	4203204	Camboriú	-27.025	-48.654
ACL	SC	4204509	Corupá	-26.425	-49.243
ACL	SC	4205407	Florianópolis	-27.597	-48.549
ACL	SC	4207502	Indaial	-26.898	-49.232
ACL	SC	4208203	Itajaí	-26.908	-48.662
ACL	SC	4208302	Itapema	-27.09	-48.611
ACL	SC	4208906	Jaraguá do Sul	-26.486	-49.067
ACL	SC	4209102	Joinville	-26.304	-48.846
ACL	SC	4210001	Luiz Alves	-26.721	-48.933
ACL	SC	4211306	Navegantes	-26.899	-48.654
ACL	SC	4213203	Pomerode	-26.741	-49.177
ACL	SC	4214201	Quilombo	-26.726	-52.721
ACL	SC	4214706	Rio dos Cedros	-26.738	-49.274
ACL	SC	4215109	Rodeio	-26.923	-49.366
ACL	SC	4215802	São Bento do Sul	-26.25	-49.379
ACL	SC	4216206	São Francisco do Sul	-26.243	-48.638
ACL	SC	4217600	Siderópolis	-28.598	-49.424
ACL	SC	4218202	Timbó	-26.823	-49.272
ACL	SC	4218707	Tubarão	-28.467	-49.007
ACL	SC	4219309	Videira	-27.008	-51.152
ACL	RS	4307708	Esteio	-29.861	-51.179
ACL	RS	4314902	Porto Alegre	-30.033	-51.23
ACL	RS	4317707	Santo Antônio das Missões	-28.511	-55.228
ACL	RS	4318101	São Francisco de Assis	-29.55	-55.131
ACL	RS	4318705	São Leopoldo	-29.76	-51.147
ACL	RS	4319158	São Miguel das Missões	-28.563	-54.554
ACL	MS	5000203	Água Clara	-20.448	-52.878
ACL	MS	5000252	Alcinópolis	-18.324	-53.706
ACL	MS	5000609	Amambaí	-23.104	-55.226
ACL	MS	5000708	Anastácio	-20.484	-55.807
ACL	MS	5000856	Angélica	-22.153	-53.771
ACL	MS	5001102	Aquidauana	-20.471	-55.787
ACL	MS	5001508	Bandeirantes	-19.918	-54.364
ACL	MS	5002100	Bela Vista	-22.109	-56.521
ACL	MS	5002159	Bodoquena	-20.539	-56.715
ACL	MS	5002209	Bonito	-21.121	-56.482
ACL	MS	5002407	Caarapó	-22.634	-54.822
ACL	MS	5002704	Campo Grande	-20.443	-54.646
ACL	MS	5002803	Caracol	-22.014	-57.024
ACL	MS	5002902	Cassilândia	-19.113	-51.734
ACL	MS	5002951	Chapadão do Sul	-18.794	-52.623
ACL	MS	5003157	Coronel Sapucaia	-23.272	-55.529
ACL	MS	5003256	Costa Rica	-18.544	-53.129
ACL	MS	5003306	Coxim	-18.507	-54.76
ACL	MS	5003454	Deodápolis	-22.276	-54.165
ACL	MS	5003702	Dourados	-22.221	-54.806
ACL	MS	5003751	Eldorado	-23.787	-54.284
ACL	MS	5004106	Guia Lopes da Laguna	-21.458	-56.114
ACL	MS	5004304	Iguatemi	-23.68	-54.561
ACL	MS	5004601	Itaquiraí	-23.474	-54.185
ACL	MS	5004700	Ivinhema	-22.305	-53.815
ACL	MS	5004809	Japorã	-23.891	-54.404
ACL	MS	5005004	Jardim	-21.48	-56.138
ACL	MS	5005400	Maracaju	-21.614	-55.168
ACL	MS	5005608	Miranda	-20.241	-56.378
ACL	MS	5005681	Mundo Novo	-23.938	-54.271
ACL	MS	5005707	Naviraí	-23.065	-54.191
ACL	MS	5005806	Nioaque	-21.135	-55.83
ACL	MS	5006200	Nova Andradina	-22.233	-53.343
ACL	MS	5006259	Novo Horizonte do Sul	-22.669	-53.86
ACL	MS	5006309	Paranaíba	-19.677	-51.191
ACL	MS	5006408	Pedro Gomes	-18.101	-54.552
ACL	MS	5006606	Ponta Porã	-22.536	-55.726
ACL	MS	5006903	Porto Murtinho	-21.699	-57.883
ACL	MS	5007208	Rio Brilhante	-21.802	-54.546
ACL	MS	5007307	Rio Negro	-19.449	-54.987
ACL	MS	5007406	Rio Verde de Mato Grosso	-18.918	-54.844
ACL	MS	5007695	São Gabriel do Oeste	-19.395	-54.566
ACL	MS	5007901	Sidrolândia	-20.932	-54.961
ACL	MS	5007935	Sonora	-17.577	-54.758
ACL	MS	5007950	Tacuru	-23.633	-55.016
ACL	MS	5008008	Terenos	-20.442	-54.86
ACL	MS	5008305	Três Lagoas	-20.751	-51.678
ACL	MT	5100201	Água Boa	-14.05	-52.159
ACL	MT	5100250	Alta Floresta	-9.876	-56.086
ACL	MT	5100300	Alto Araguaia	-17.315	-53.215
ACL	MT	5100359	Alto Boa Vista	-11.674	-51.388
ACL	MT	5100508	Alto Paraguai	-14.514	-56.483
ACL	MT	5100805	Apiacás	-9.544	-57.449
ACL	MT	5101001	Araguaiana	-15.734	-51.831
ACL	MT	5101209	Araguainha	-16.856	-53.033
ACL	MT	5101258	Araputanga	-15.471	-58.353
ACL	MT	5101308	Arenápolis	-14.45	-56.846
ACL	MT	5101407	Aripuanã	-10.167	-59.459
ACL	MT	5101704	Barra do Bugres	-15.073	-57.181
ACL	MT	5101803	Barra do Garças	-15.89	-52.257
ACL	MT	5101902	Brasnorte	-12.155	-57.979
ACL	MT	5102504	Cáceres	-16.071	-57.679
ACL	MT	5102603	Campinápolis	-14.516	-52.895
ACL	MT	5102637	Campo Novo do Parecis	-13.675	-57.892
ACL	MT	5102678	Campo Verde	-15.547	-55.169
ACL	MT	5102686	Campos de Júlio	-13.899	-59.148
ACL	MT	5102694	CanaBrava do Norte	-11.054	-51.831
ACL	MT	5102702	Canarana	-13.55	-52.166
ACL	MT	5102793	Carlinda	-9.958	-55.832
ACL	MT	5102850	Castanheira	-11.133	-58.603
ACL	MT	5103007	Chapada dos Guimarães	-15.461	-55.75
ACL	MT	5103056	Cláudia	-11.515	-54.891
ACL	MT	5103106	Cocalinho	-14.397	-50.996
ACL	MT	5103205	Colíder	-10.813	-55.455
ACL	MT	5103304	Comodoro	-13.663	-59.786
ACL	MT	5103353	Confresa	-10.644	-51.569
ACL	MT	5103379	Cotriguaçu	-9.858	-58.414
ACL	MT	5103403	Cuiabá	-15.596	-56.097
ACL	MT	5103452	Denise	-14.74	-57.054
ACL	MT	5103502	Diamantino	-14.409	-56.446
ACL	MT	5103601	Dom Aquino	-15.811	-54.918
ACL	MT	5103700	Feliz Natal	-12.386	-54.92
ACL	MT	5103809	Figueirópolis d'Oeste	-15.445	-58.74
ACL	MT	5103858	Gaúcha do Norte	-13.242	-53.08
ACL	MT	5103908	General Carneiro	-15.711	-52.755
ACL	MT	5104104	Guarantã do Norte	-9.788	-54.91
ACL	MT	5104203	Guiratinga	-16.349	-53.758
ACL	MT	5104500	Indiavaí	-15.494	-58.573
ACL	MT	5104559	Itaúba	-11.062	-55.276
ACL	MT	5104609	Itiquira	-17.209	-54.15
ACL	MT	5104807	Jaciara	-15.965	-54.968
ACL	MT	5104906	Jangada	-15.236	-56.489
ACL	MT	5105002	Jauru	-15.342	-58.866
ACL	MT	5105101	Juara	-11.255	-57.52
ACL	MT	5105150	Juína	-11.378	-58.741
ACL	MT	5105176	Juruena	-10.318	-58.359
ACL	MT	5105200	Juscimeira	-16.051	-54.884
ACL	MT	5105234	Lambari d'Oeste	-15.323	-58.004
ACL	MT	5105259	Lucas do Rio Verde	-13.05	-55.911
ACL	MT	5105507	Vila Bela da Santíssima Trindade	-15.008	-59.951
ACL	MT	5105580	Marcelândia	-11.133	-54.597
ACL	MT	5105606	Matupá	-10.057	-54.933
ACL	MT	5105622	Mirassol d'Oeste	-15.675	-58.096
ACL	MT	5105903	Nobres	-14.72	-56.328
ACL	MT	5106000	Nortelândia	-14.455	-56.803
ACL	MT	5106109	Nossa Senhora do Livramento	-15.775	-56.346
ACL	MT	5106158	Nova Bandeirantes	-9.814	-57.862
ACL	MT	5106182	Nova Lacerda	-14.476	-59.609
ACL	MT	5106208	Nova Brasilândia	-14.957	-54.966
ACL	MT	5106216	Nova Canaã do Norte	-10.558	-55.953
ACL	MT	5106224	Nova Mutum	-13.838	-56.084
ACL	MT	5106232	Nova Olímpia	-14.797	-57.288
ACL	MT	5106240	Nova Ubirat´┐¢	-12.991	-55.255
ACL	MT	5106257	Nova Xavantina	-14.673	-52.353
ACL	MT	5106265	Novo Mundo	-9.95	-55.198
ACL	MT	5106273	Novo Horizonte do Norte	-11.413	-57.352
ACL	MT	5106281	Novo São Joaquim	-14.906	-53.018
ACL	MT	5106299	Paranaíta	-9.665	-56.477
ACL	MT	5106307	Paranatinga	-14.432	-54.051
ACL	MT	5106372	Pedra Preta	-16.623	-54.474
ACL	MT	5106422	Peixoto de Azevedo	-10.229	-54.983
ACL	MT	5106455	Planalto da Serra	-14.658	-54.774
ACL	MT	5106505	Poconé	-16.257	-56.623
ACL	MT	5106653	Pontal do Araguaia	-15.934	-52.317
ACL	MT	5106703	Ponte Branca	-16.764	-52.833
ACL	MT	5106752	Pontes e Lacerda	-15.226	-59.335
ACL	MT	5106778	Porto Alegre do Norte	-10.878	-51.633
ACL	MT	5106802	Porto dos Gaúchos	-11.535	-57.414
ACL	MT	5106828	Porto Esperidião	-15.853	-58.46
ACL	MT	5107008	Poxoréo	-15.837	-54.389
ACL	MT	5107040	Primavera do Leste	-15.528	-54.346
ACL	MT	5107065	Querência	-12.476	-52.378
ACL	MT	5107107	São José dos Quatro Marcos	-15.621	-58.176
ACL	MT	5107156	Reserva do Cabaçal	-15.08	-58.466
ACL	MT	5107180	Ribeirão Cascalheira	-12.942	-51.824
ACL	MT	5107198	Ribeirãozinho	-16.485	-52.692
ACL	MT	5107248	Santa Carmem	-11.913	-55.226
ACL	MT	5107263	Santo Afonso	-14.498	-57.002
ACL	MT	5107297	São José do Povo	-16.465	-54.255
ACL	MT	5107305	São José do Rio Claro	-13.447	-56.721
ACL	MT	5107354	São José do Xingu	-10.804	-52.744
ACL	MT	5107404	São Pedro da Cipa	-16.001	-54.921
ACL	MT	5107602	Rondonópolis	-16.471	-54.636
ACL	MT	5107701	Rosário Oeste	-14.836	-56.428
ACL	MT	5107750	Salto do Céu	-15.13	-58.127
ACL	MT	5107776	Santa Terezinha	-10.47	-50.503
ACL	MT	5107800	Santo Antônio do Leverger	-15.866	-56.077
ACL	MT	5107859	São Félix do Araguaia	-11.617	-50.669
ACL	MT	5107875	Sapezal	-12.989	-58.764
ACL	MT	5107909	Sinop	-11.864	-55.504
ACL	MT	5107925	Sorriso	-12.545	-55.711
ACL	MT	5107941	Tabaporã	-10.807	-56.62
ACL	MT	5107958	Tangará da Serra	-14.619	-57.486
ACL	MT	5108006	Tapurah	-12.772	-56.554
ACL	MT	5108055	Terra Nova do Norte	-10.517	-55.231
ACL	MT	5108105	Tesouro	-16.079	-53.553
ACL	MT	5108204	Torixoréu	-16.199	-52.556
ACL	MT	5108303	União do Sul	-11.533	-54.353
ACL	MT	5108402	Várzea Grande	-15.647	-56.133
ACL	MT	5108501	Vera	-12.306	-55.317
ACL	MT	5108600	Vila Rica	-10.012	-51.116
ACL	MT	5108808	Nova Guarita	-10.316	-55.41
ACL	MT	5108857	Nova Marilândia	-14.364	-56.969
ACL	MT	5108907	Nova Maringá	-13.026	-57.074
ACL	MT	5108956	Nova Monte Verde	-9.982	-57.535
ACL	GO	5200134	Acreúna	-17.396	-50.377
ACL	GO	5200175	Água Fria de Goiás	-14.986	-47.784
ACL	GO	5200258	Águas Lindas de Goiás	-15.762	-48.282
ACL	GO	5200902	Amorinópolis	-16.619	-51.094
ACL	GO	5201108	Anápolis	-16.327	-48.953
ACL	GO	5201405	Aparecida de Goiânia	-16.822	-49.245
ACL	GO	5201702	Aragarças	-15.898	-52.251
ACL	GO	5201801	Aragoiânia	-16.912	-49.451
ACL	GO	5202155	Araguapaz	-15.091	-50.632
ACL	GO	5202353	Arenópolis	-16.386	-51.56
ACL	GO	5202502	Aruanã	-14.92	-51.083
ACL	GO	5203104	Baliza	-16.196	-52.545
ACL	GO	5203401	Bom Jardim de Goiás	-16.21	-52.172
ACL	GO	5203500	Bom Jesus de Goiás	-18.215	-49.742
ACL	GO	5204102	Cachoeira Alta	-18.763	-50.942
ACL	GO	5204300	Caçu	-18.557	-51.131
ACL	GO	5204409	Caiapônia	-16.957	-51.81
ACL	GO	5204508	Caldas Novas	-17.744	-48.626
ACL	GO	5204607	Campestre de Goiás	-16.762	-49.694
ACL	GO	5204805	Campo Alegre de Goiás	-17.639	-47.782
ACL	GO	5204904	Campos Belos	-13.037	-46.772
ACL	GO	5205000	Carmo do Rio Verde	-15.354	-49.708
ACL	GO	5205109	Catalão	-18.17	-47.942
ACL	GO	5205406	Ceres	-15.308	-49.598
ACL	GO	5205455	Cezarina	-16.972	-49.776
ACL	GO	5205471	Chapadão do Céu	-18.408	-52.549
ACL	GO	5205497	Cidade Ocidental	-16.077	-47.925
ACL	GO	5205513	Cocalzinho de Goiás	-15.794	-48.776
ACL	GO	5206206	Cristalina	-16.769	-47.614
ACL	GO	5206404	Crixás	-14.549	-49.969
ACL	GO	5207253	Doverlândia	-16.72	-52.319
ACL	GO	5208004	Formosa	-15.537	-47.334
ACL	GO	5208301	Divinópolis de Goiás	-13.295	-46.393
ACL	GO	5208608	Goianésia	-15.317	-49.117
ACL	GO	5208707	Goiânia	-16.679	-49.254
ACL	GO	5208806	Goianira	-16.496	-49.426
ACL	GO	5209408	Guarani de Goiás	-13.936	-46.48
ACL	GO	5209705	Hidrolândia	-16.962	-49.229
ACL	GO	5210000	Inhumas	-16.358	-49.496
ACL	GO	5210208	Iporá	-16.442	-51.118
ACL	GO	5210406	Itaberaí	-16.02	-49.81
ACL	GO	5210802	Itajá	-19.067	-51.544
ACL	GO	5210901	Itapaci	-14.951	-49.549
ACL	GO	5211008	Itapirapuâ	-15.823	-50.613
ACL	GO	5211206	Itapuranga	-15.562	-49.949
ACL	GO	5211305	Itarumã	-18.769	-51.348
ACL	GO	5211503	Itumbiara	-18.42	-49.218
ACL	GO	5211602	Ivolândia	-16.602	-50.794
ACL	GO	5211800	Jaraguá	-15.757	-49.334
ACL	GO	5211909	Jataí	-17.881	-51.714
ACL	GO	5212501	Luziânia	-16.253	-47.95
ACL	GO	5213087	Minaçu	-13.533	-48.22
ACL	GO	5213103	Mineiros	-17.569	-52.551
ACL	GO	5213707	Montes Claros de Goiás	-16.008	-51.397
ACL	GO	5213756	Montividiu	-17.444	-51.175
ACL	GO	5213772	Montividiu do Norte	-13.113	-48.607
ACL	GO	5213806	Morrinhos	-17.732	-49.101
ACL	GO	5213855	Morro Agudo de Goiás	-15.321	-50.057
ACL	GO	5214002	Mozarlândia	-14.745	-50.571
ACL	GO	5214051	Mundo Novo	-13.776	-50.281
ACL	GO	5214606	Niquelândia	-14.474	-48.46
ACL	GO	5214705	Nova América	-15.022	-49.896
ACL	GO	5214838	Nova Crixás	-14.099	-50.327
ACL	GO	5215306	Orizona	-17.031	-48.296
ACL	GO	5215504	Ouvidor	-18.234	-47.839
ACL	GO	5215603	Padre Bernardo	-15.16	-48.284
ACL	GO	5215652	Palestina de Goiás	-16.733	-51.533
ACL	GO	5215702	Palmeiras de Goiás	-16.805	-49.926
ACL	GO	5215900	Palminópolis	-16.796	-50.165
ACL	GO	5216403	Paraúna	-16.948	-50.449
ACL	GO	5216452	Perolândia	-17.529	-52.064
ACL	GO	5217203	Piranhas	-16.427	-51.822
ACL	GO	5217302	Pirenópolis	-15.852	-48.959
ACL	GO	5217401	Pires do Rio	-17.301	-48.28
ACL	GO	5217609	Planaltina	-15.453	-47.614
ACL	GO	5217708	Pontalina	-17.526	-49.449
ACL	GO	5218003	Porangatu	-13.441	-49.149
ACL	GO	5218300	Posse	-14.093	-46.369
ACL	GO	5218508	Quirinópolis	-18.448	-50.452
ACL	GO	5218607	Rialma	-15.315	-49.584
ACL	GO	5218805	Rio Verde	-17.798	-50.928
ACL	GO	5218904	Rubiataba	-15.164	-49.803
ACL	GO	5219308	Santa Helena de Goiás	-17.814	-50.597
ACL	GO	5219357	Santa Isabel	-15.298	-49.427
ACL	GO	5219407	Santa Rita do Araguaia	-17.326	-53.205
ACL	GO	5219753	Santo Antônio do Descoberto	-15.94	-48.255
ACL	GO	5219803	São Domingos	-13.398	-46.318
ACL	GO	5219902	São Francisco de Goiás	-15.931	-49.261
ACL	GO	5220009	São João d'Aliança	-14.706	-47.525
ACL	GO	5220108	São Luís de Montes Belos	-16.525	-50.372
ACL	GO	5220157	São Luíz do Norte	-14.863	-49.329
ACL	GO	5220207	São Miguel do Araguaia	-13.275	-50.163
ACL	GO	5220405	São Simão	-18.991	-50.544
ACL	GO	5220454	Senador Canedo	-16.708	-49.093
ACL	GO	5220504	Serranópolis	-18.306	-51.962
ACL	GO	5220603	Silvânia	-16.659	-48.608
ACL	GO	5220686	Simolândia	-14.474	-46.483
ACL	GO	5220702	Sítio d'Abadia	-14.805	-46.253
ACL	GO	5221452	Trombas	-13.509	-48.74
ACL	GO	5221502	Turvânia	-16.614	-50.134
ACL	GO	5221577	Uirapuru	-14.285	-49.922
ACL	GO	5221601	Uruaçu	-14.525	-49.141
ACL	GO	5221700	Uruana	-15.498	-49.688
ACL	GO	5221858	Valparaíso de Goiás	-16.066	-47.979
ACL	GO	5222302	Vila Propício	-15.457	-48.889
ACL	GO	5213004	Maurilândia	-17.971	-50.339
ACL	MT	5101852	Bom Jesus do Araguaia	-12.178	-51.506
ACL	MT	5103254	Colniza	-9.411	-59.023
ACL	MT	5103361	Conquista D'oeste	-14.558	-59.572
ACL	MT	5103437	Curvelândia	-15.6	-57.922
ACL	MT	5106190	Nova Santa Helena	-10.82	-53.351
ACL	MT	5106315	Novo Santo Antônio	-12.29	-50.968
ACL	MT	5107578	Rondolândia	-10.871	-49.504
ACL	MT	5107743	Santa Cruz do Xingu	-10.155	-52.392
ACL	MT	5107768	Santa Rita do Trivelato	-13.812	-55.267
ACL	MT	5107792	Santo Antônio do Leste	-14.806	-53.606
ACL	MT	5107883	Serra Nova Dourada	-12.092	-51.402
ACL	MT	5108352	Vale de São Domingos	-15.294	-59.061
ACL	GO	5210158	Ipiranga de Goiás	-15.17	-49.671
ACL	GO	5212253	Lagoa Santa	-19.183	-51.391
ACL	DF	5300108	Brasília	-15.78	-47.93
ACL	MS	5003108	Corguinho	-19.832	-54.829
