# Supplementary material for: Environmental suitability for Lutzomyia (Nyssomyia) whitmani (Diptera: Psychodidae: Phlebotominae) and the occurrence of American cutaneous leishmaniasis in Brazil
Source: Parasit Vectors. 2018 Mar 7;11:155. doi: 10.1186/s13071-018-2742-7 (PMC5842654; doi:10.1186/s13071-018-2742-7)
Supplement: Supplementary file 2 — Table S2. Compiled presence records of Lutzomyia (N.) whitmani. (XLSX 60 kb) [file 13071_2018_2742_MOESM2_ESM.xlsx]

## Sheet: Title
Additional File 2: Compiled presence records of Lutzomyia (Nyssomyia) whitmani
This file is part of the manuscript submitted to Parasites & Vectors "Environmental suitability for Lutzomyia (Nyssomyia) whitmani (Diptera: Psychodidae: Phlebotominae) and the occurrence of American Cutaneous Leishmaniasis in Brazil"
Simone Miranda da Costa (1*), José Luís Passos Cordeiro (2), Elizabeth F Rangel (1)
(1) Laboratório Interdisciplinar de Vigilância Entomológica em Diptera e Hemiptera, Instituto Oswaldo Cruz, Fundação Oswaldo Cruz, Rio de Janeiro, Brazil
(2) Fiocruz da Mata Atlântica, Fundação Oswaldo Cruz, FIOCRUZ, Rio de Janeiro, Brasil.
*Corresponding author: scosta@ioc.fiocruz.br

## Sheet: data
Additional File 2: Compiled presence records of Lutzomyia (Nyssomyia) whitmani
Specie	Acronyms	Geocodes	Counties	Latitudes	Longitudes
Lutzomyia whitmani	AC	1200302	Feijó	-8.16025	-70.354
Lutzomyia whitmani	AC	1200138	Bujari	-9.82002	-67.9519
Lutzomyia whitmani	AC	1200609	Tarauacá	-8.15567	-70.7555
Lutzomyia whitmani	AC	1200203	Cruzeiro do Sul	-7.63069	-72.6725
Lutzomyia whitmani	AC	1200054	Assis Brasil	-10.9429	-69.5635
Lutzomyia whitmani	AC	1200401	Rio Branco	-9.9783	-67.8105
Lutzomyia whitmani	AC	1200203	Cruzeiro do Sul	-7.63069	-72.6725
Lutzomyia whitmani	AC	1200302	Feijó	-8.16025	-70.354
Lutzomyia whitmani	AC	1200054	Assis Brasil	-10.9429	-69.5635
Lutzomyia whitmani	AL	2705606	Novo Lino	-8.94316	-35.661
Lutzomyia whitmani	AL	2707404	Porto de Pedras	-9.15609	-35.297
Lutzomyia whitmani	AL	2706307	Palmeira dos -ndios	-9.40616	-36.631
Lutzomyia whitmani	AL	2703007	Ibateguara	-8.97699	-35.9312
Lutzomyia whitmani	AL	2703007	Ibateguara	-8.97699	-35.9312
Lutzomyia whitmani	AL	2707404	Porto de Pedras	-9.15609	-35.297
Lutzomyia whitmani	AL	2703007	Ibateguara	-8.97699	-35.9312
Lutzomyia whitmani	AL	2703007	Ibateguara	-8.97699	-35.9312
Lutzomyia whitmani	AM	1302504	Manacapuru	-3.29828	-60.6206
Lutzomyia whitmani	AM	1302405	Lábrea	-7.26195	-64.7948
Lutzomyia whitmani	AM	1300631	Beruri	-3.89451	-61.3716
Lutzomyia whitmani	AM	1300706	Boca do Acre	-8.75124	-67.3996
Lutzomyia whitmani	AM	1301704	Humaitá	-7.51222	-63.0267
Lutzomyia whitmani	AM	1301100	Careiro	-3.82245	-60.3638
Lutzomyia whitmani	AM	1300086	Anamã	-3.57637	-61.4059
Lutzomyia whitmani	AM	1300706	Boca do Acre	-8.75124	-67.3996
Lutzomyia whitmani	AM	1302009	Itapiranga	-2.74184	-58.0345
Lutzomyia whitmani	AM	1302900	Maués	-3.38643	-57.715
Lutzomyia whitmani	AM	1300805	Borba	-4.39062	-59.5946
Lutzomyia whitmani	AM	1303536	Presidente Figueiredo	-2.05843	-60.0256
Lutzomyia whitmani	AM	1300706	Boca do Acre	-8.75124	-67.3996
Lutzomyia whitmani	AM	1302504	Manacapuru	-3.29828	-60.6206
Lutzomyia whitmani	AM	1300805	Borba	-4.39062	-59.5946
Lutzomyia whitmani	AM	1304104	Tapauá	-5.62422	-63.1871
Lutzomyia whitmani	AM	1304203	Tefé	-3.34837	-64.7084
Lutzomyia whitmani	AM	1303304	Novo Aripuanã	-5.12267	-60.377
Lutzomyia whitmani	AM	1300086	Anamã	-3.57637	-61.4059
Lutzomyia whitmani	AM	1303205	Novo AirÊo	-2.62343	-60.9488
Lutzomyia whitmani	AM	1301902	Itacoatiara	-3.14038	-58.4402
Lutzomyia whitmani	AM	1302900	Maués	-3.38643	-57.715
Lutzomyia whitmani	AM	1301902	Itacoatiara	-3.14038	-58.4402
Lutzomyia whitmani	AM	1302603	Manaus	-3.13469	-60.0233
Lutzomyia whitmani	AP	1600154	Pedra Branca do Amapari	0.776883	-51.9466
Lutzomyia whitmani	AP	1600154	Pedra Branca do Amapari	0.776883	-51.9466
Lutzomyia whitmani	BA	2918308	Jitaúna	-14.0174	-39.8896
Lutzomyia whitmani	BA	2918357	João Dourado	-11.3464	-41.66
Lutzomyia whitmani	BA	2915106	Itagi	-14.1618	-40.0136
Lutzomyia whitmani	BA	2925105	Poções	-14.5223	-40.3651
Lutzomyia whitmani	BA	2930709	Simões Filho	-12.7839	-38.4115
Lutzomyia whitmani	BA	2901353	Andorinha	-10.3442	-39.8323
Lutzomyia whitmani	BA	2919306	Lençóis	-12.5641	-41.394
Lutzomyia whitmani	BA	2903201	Barreiras	-12.1449	-45.0042
Lutzomyia whitmani	BA	2926400	Riacho de Santana	-13.6066	-42.9383
Lutzomyia whitmani	BA	2932309	Ubatã	-14.2115	-39.5227
Lutzomyia whitmani	BA	2918506	Jussara	-11.0546	-41.9797
Lutzomyia whitmani	BA	2918357	João Dourado	-11.3464	-41.66
Lutzomyia whitmani	BA	2925204	Pojuca	-12.4293	-38.3272
Lutzomyia whitmani	BA	2924306	Piatã	-13.1645	-41.7706
Lutzomyia whitmani	BA	2911709	Guanambi	-14.2253	-42.7786
Lutzomyia whitmani	BA	2903904	Bom Jesus da Lapa	-13.2541	-43.4171
Lutzomyia whitmani	BA	2900702	Alagoinhas	-12.1342	-38.4226
Lutzomyia whitmani	BA	2903904	Bom Jesus da Lapa	-13.2541	-43.4171
Lutzomyia whitmani	BA	2918100	Jeremoabo	-10.0622	-38.3518
Lutzomyia whitmani	BA	2918506	Jussara	-11.0546	-41.9797
Lutzomyia whitmani	BA	2932507	Uma	-15.2942	-39.0747
Lutzomyia whitmani	BA	2901809	Antônio Gonçalves	-10.5758	-40.2757
Lutzomyia whitmani	BA	2932903	Valença	-13.3703	-39.0724
Lutzomyia whitmani	BA	2913606	Ilhéus	-14.7933	-39.0432
Lutzomyia whitmani	BA	2901353	Andorinha	-10.3442	-39.8323
Lutzomyia whitmani	BA	2918001	Jequié	-13.8557	-40.0886
Lutzomyia whitmani	BA	2910503	Entre Rios	-11.9373	-38.0788
Lutzomyia whitmani	BA	2926400	Riacho de Santana	-13.6066	-42.9383
Lutzomyia whitmani	BA	2930709	Simões Filho	-12.7839	-38.4115
Lutzomyia whitmani	BA	2911709	Guanambi	-14.2253	-42.7786
Lutzomyia whitmani	BA	2901809	Antônio Gonçalves	-10.5758	-40.2757
Lutzomyia whitmani	BA	2918100	Jeremoabo	-10.0622	-38.3518
Lutzomyia whitmani	BA	2920205	Malhada	-14.3404	-43.7716
Lutzomyia whitmani	BA	2913705	Inhambupe	-11.7891	-38.354
Lutzomyia whitmani	BA	2932101	Ubaíra	-13.2681	-39.662
Lutzomyia whitmani	BA	2909505	Cravolândia	-13.3626	-39.8127
Lutzomyia whitmani	BA	2919306	Lençõis	-12.5641	-41.394
Lutzomyia whitmani	BA	2932705	Uruçuca	-14.592	-39.2838
Lutzomyia whitmani	BA	2925105	Poções	-14.5223	-40.3651
Lutzomyia whitmani	CE	2302800	Canindé	-4.35534	-39.3103
Lutzomyia whitmani	CE	2307700	Maranguape	-3.89187	-38.6859
Lutzomyia whitmani	CE	2305100	Guaramiranga	-4.26205	-38.9406
Lutzomyia whitmani	CE	2305233	Horizonte	-4.09328	-38.4942
Lutzomyia whitmani	CE	2310100	Palmácia	-4.14898	-38.845
Lutzomyia whitmani	CE	2310100	Palmácia	-4.14898	-38.845
Lutzomyia whitmani	CE	2311801	Russas	-4.93974	-37.9754
Lutzomyia whitmani	CE	2305803	Ipu	-4.31343	-40.7187
Lutzomyia whitmani	CE	2302107	Baturité	-4.3312	-38.88
Lutzomyia whitmani	CE	2301406	Aratuba	-4.41693	-39.0476
Lutzomyia whitmani	CE	2309003	Mucambo	-3.90603	-40.7453
Lutzomyia whitmani	CE	2302800	Canindé	-4.35534	-39.3103
Lutzomyia whitmani	CE	2312304	São Benedito	-4.04473	-40.8645
Lutzomyia whitmani	CE	2307700	Maranguape	-3.89187	-38.6859
Lutzomyia whitmani	CE	2310100	Palmácia	-4.14898	-38.845
Lutzomyia whitmani	CE	2313609	Ubajara	-3.84849	-40.9071
Lutzomyia whitmani	CE	2307700	Maranguape	-3.89187	-38.6859
Lutzomyia whitmani	CE	2305803	Ipu	-4.31343	-40.7187
Lutzomyia whitmani	CE	2301000	Aquiraz	-3.90619	-38.3898
Lutzomyia whitmani	CE	2302107	Baturité	-4.3312	-38.88
Lutzomyia whitmani	CE	2309102	Mulungu	-4.29953	-38.9931
Lutzomyia whitmani	CE	2307502	Lavras da Mangabeira	-6.75475	-38.9673
Lutzomyia whitmani	CE	2310852	Pindoretama	-4.0278	-38.3001
Lutzomyia whitmani	CE	2306405	Itapipoca	-3.49944	-39.5835
Lutzomyia whitmani	DF	5300108	Brasília	-15.7941	-47.8879
Lutzomyia whitmani	ES	3201308	Cariacica	-20.2947	-40.3906
Lutzomyia whitmani	ES	3204351	Rio Bananal	-19.2771	-40.3225
Lutzomyia whitmani	ES	3204005	Pancas	-19.2244	-40.856
Lutzomyia whitmani	ES	3205010	Sooretama	-19.1919	-40.0965
Lutzomyia whitmani	ES	3201704	Conceição do Castelo	-20.3656	-41.2453
Lutzomyia whitmani	ES	3205036	Vargem Alta	-20.6717	-41.0071
Lutzomyia whitmani	ES	3202454	Ibatiba	-20.234	-41.5072
Lutzomyia whitmani	ES	3202900	Itarana	-19.8723	-40.8798
Lutzomyia whitmani	ES	3200201	Alegre	-20.7633	-41.5365
Lutzomyia whitmani	ES	3205010	Sooretama	-19.1919	-40.0965
Lutzomyia whitmani	ES	3201308	Cariacica	-20.2947	-40.3906
Lutzomyia whitmani	ES	3201100	Bom Jesus do Norte	-21.1293	-41.6758
Lutzomyia whitmani	ES	3204005	Pancas	-19.2244	-40.856
Lutzomyia whitmani	ES	3205069	Venda Nova do Imigrante	-20.3315	-41.1291
Lutzomyia whitmani	ES	3200102	Afonso Cláudio	-20.077	-41.1255
Lutzomyia whitmani	ES	3203700	Muniz Freire	-20.4565	-41.4175
Lutzomyia whitmani	ES	3205101	Viana	-20.3909	-40.4956
Lutzomyia whitmani	ES	3202405	Guarapari	-20.666	-40.495
Lutzomyia whitmani	ES	3204005	Pancas	-19.2244	-40.856
Lutzomyia whitmani	ES	3202108	Ecoporanga	-18.3753	-40.8301
Lutzomyia whitmani	ES	3201902	Domingos Martins	-20.3642	-40.6594
Lutzomyia whitmani	ES	3202454	Ibatiba	-20.234	-41.5072
Lutzomyia whitmani	ES	3204351	Rio Bananal	-19.2771	-40.3225
Lutzomyia whitmani	ES	3205069	Venda Nova do Imigrante	-20.3315	-41.1291
Lutzomyia whitmani	ES	3204500	Santa Leopoldina	-20.0989	-40.5332
Lutzomyia whitmani	ES	3203163	Laranja da Terra	-19.8987	-41.0552
Lutzomyia whitmani	ES	3201902	Domingos Martins	-20.3642	-40.6594
Lutzomyia whitmani	ES	3202405	Guarapari	-20.666	-40.495
Lutzomyia whitmani	ES	3204054	Pedro Canário	-18.2972	-39.9549
Lutzomyia whitmani	ES	3205069	Venda Nova do Imigrante	-20.3315	-41.1291
Lutzomyia whitmani	ES	3203700	Muniz Freire	-20.4565	-41.4175
Lutzomyia whitmani	ES	3200201	Alegre	-20.7633	-41.5365
Lutzomyia whitmani	ES	3203304	Mantenópolis	-18.8612	-41.1177
Lutzomyia whitmani	GO	5220108	São Luís de Montes Belos	-16.5198	-50.3743
Lutzomyia whitmani	GO	5205521	Colinas do Sul	-14.1502	-48.0768
Lutzomyia whitmani	GO	5201405	Aparecida de Goiânia	-16.8221	-49.2433
Lutzomyia whitmani	GO	5207253	Doverlândia	-16.721	-52.314
Lutzomyia whitmani	GO	5205307	Cavalcante	-13.7993	-47.4634
Lutzomyia whitmani	GO	5205109	Catalão	-18.1696	-47.9477
Lutzomyia whitmani	GO	5201405	Aparecida de Goiânia	-16.8221	-49.2433
Lutzomyia whitmani	GO	5206404	Crixás	-14.5376	-49.9672
Lutzomyia whitmani	GO	5204508	Caldas Novas	-17.7435	-48.6212
Lutzomyia whitmani	GO	5217302	Pirenópolis	-15.8533	-48.9625
Lutzomyia whitmani	GO	5211909	Jataí	-17.8862	-51.7208
Lutzomyia whitmani	GO	5219803	São Domingos	-13.402	-46.3151
Lutzomyia whitmani	GO	5205307	Cavalcante	-13.7993	-47.4634
Lutzomyia whitmani	GO	5211503	Itumbiara	-18.4177	-49.2209
Lutzomyia whitmani	GO	5221601	Uruaçu	-14.5202	-49.1475
Lutzomyia whitmani	GO	5208905	Goiás	-15.9357	-50.1414
Lutzomyia whitmani	GO	5213855	Morro Agudo de Goiás	-15.3122	-50.0574
Lutzomyia whitmani	GO	5206602	Cumari	-18.2614	-48.1567
Lutzomyia whitmani	GO	5204607	Campestre de Goiás	-16.7623	-49.6955
Lutzomyia whitmani	GO	5214606	Niquelândia	-14.4691	-48.4586
Lutzomyia whitmani	GO	5206404	Crixás	-14.5376	-49.9672
Lutzomyia whitmani	GO	5201702	Aragarças	-15.8978	-52.2469
Lutzomyia whitmani	GO	5205307	Cavalcante	-13.7993	-47.4634
Lutzomyia whitmani	GO	5218300	Posse	-14.0877	-46.362
Lutzomyia whitmani	GO	5220207	São Miguel do Araguaia	-13.276	-50.1638
Lutzomyia whitmani	GO	5212709	Mambaí	-14.4875	-46.1139
Lutzomyia whitmani	GO	5213855	Morro Agudo de Goiás	-15.3122	-50.0574
Lutzomyia whitmani	GO	5218706	Rianápolis	-15.4425	-49.5101
Lutzomyia whitmani	GO	5204508	Caldas Novas	-17.7435	-48.6212
Lutzomyia whitmani	GO	5220009	São João d'Aliança	-14.7082	-47.5188
Lutzomyia whitmani	GO	5209200	Guapó	-16.8313	-49.5367
Lutzomyia whitmani	GO	5218706	Rianópolis	-15.4425	-49.5101
Lutzomyia whitmani	GO	5203302	Bela Vista de Goiás	-16.9731	-48.9524
Lutzomyia whitmani	GO	5214051	Mundo Novo	-13.7656	-50.2857
Lutzomyia whitmani	GO	5204409	Caiapónia	-16.9535	-51.8095
Lutzomyia whitmani	GO	5205000	Carmo do Rio Verde	-15.3577	-49.7029
Lutzomyia whitmani	GO	5219357	Santa Isabel	-15.3024	-49.4282
Lutzomyia whitmani	GO	5204102	Cachoeira Alta	-18.751	-50.9447
Lutzomyia whitmani	GO	5214606	Niquelândia	-14.4691	-48.4586
Lutzomyia whitmani	GO	5208707	Goiânia	-16.6733	-49.2558
Lutzomyia whitmani	GO	5220702	Sítio d'Abadia	-14.804	-46.2525
Lutzomyia whitmani	GO	5207535	Faina	-15.4429	-50.3687
Lutzomyia whitmani	GO	5215603	Padre Bernardo	-15.1644	-48.286
Lutzomyia whitmani	GO	5213855	Morro Agudo de Goiás	-15.3122	-50.0574
Lutzomyia whitmani	GO	5206404	Crixás	-14.5376	-49.9672
Lutzomyia whitmani	GO	5218706	Rianópolis	-15.4425	-49.5101
Lutzomyia whitmani	GO	5221601	Uruaçu	-14.5202	-49.1475
Lutzomyia whitmani	GO	5214101	Mutunópolis	-13.7236	-49.2744
Lutzomyia whitmani	GO	5201108	Anápolis	-16.3288	-48.9572
Lutzomyia whitmani	GO	5219357	Santa Isabel	-15.3024	-49.4282
Lutzomyia whitmani	GO	5205208	Caturaí	-16.4468	-49.5029
Lutzomyia whitmani	GO	5202155	Araguapaz	-15.0885	-50.6347
Lutzomyia whitmani	GO	5221577	Uirapuru	-14.2887	-49.9211
Lutzomyia whitmani	GO	5221577	Uirapuru	-14.2887	-49.9211
Lutzomyia whitmani	GO	5207253	Doverlândia	-16.721	-52.314
Lutzomyia whitmani	GO	5210307	Israelândia	-16.3128	-50.9034
Lutzomyia whitmani	GO	5218508	Quirinópolis	-18.4515	-50.4523
Lutzomyia whitmani	GO	5213087	Minaçu	-13.5351	-48.2239
Lutzomyia whitmani	GO	5217302	Pirenópolis	-15.8533	-48.9625
Lutzomyia whitmani	GO	5219357	Santa Isabel	-15.3024	-49.4282
Lutzomyia whitmani	GO	5206404	Crixás	-14.5376	-49.9672
Lutzomyia whitmani	GO	5207535	Faina	-15.4429	-50.3687
Lutzomyia whitmani	GO	5218805	Rio Verde	-17.7945	-50.9297
Lutzomyia whitmani	GO	5220702	Sítio d'Abadia	-14.804	-46.2525
Lutzomyia whitmani	GO	5219803	São Domingos	-13.402	-46.3151
Lutzomyia whitmani	MA	2103752	Davinópolis	-5.53446	-47.405
Lutzomyia whitmani	MA	2103604	Coroatá	-4.12898	-44.1256
Lutzomyia whitmani	MA	2103604	Coroatá	-4.12898	-44.1256
Lutzomyia whitmani	MA	2103307	Codó	-4.45134	-43.8861
Lutzomyia whitmani	MA	2102325	Buriticupu	-4.32595	-46.4515
Lutzomyia whitmani	MA	2104503	Governador Archer	-5.02539	-44.2758
Lutzomyia whitmani	MA	2102309	Buriti Bravo	-5.83529	-43.8356
Lutzomyia whitmani	MA	2112209	Timon	-5.10068	-42.8337
Lutzomyia whitmani	MA	2104503	Governador Archer	-5.02539	-44.2758
Lutzomyia whitmani	MA	2112506	Tutóia	-2.76355	-42.2768
Lutzomyia whitmani	MA	2112209	Timon	-5.10068	-42.8337
Lutzomyia whitmani	MA	2107506	Paço do Lumiar	-2.52806	-44.0987
Lutzomyia whitmani	MA	2105500	João Lisboa	-5.45366	-47.405
Lutzomyia whitmani	MA	2100600	Amarante do Maranhão	-5.55766	-46.7506
Lutzomyia whitmani	MA	2102325	Buriticupu	-4.32595	-46.4515
Lutzomyia whitmani	MA	2112209	Timon	-5.10068	-42.8337
Lutzomyia whitmani	MA	2103208	Chapadinha	-3.74003	-43.3611
Lutzomyia whitmani	MA	2101707	Barreirinhas	-2.75009	-42.8278
Lutzomyia whitmani	MA	2103406	Coelho Neto	-4.25474	-43.014
Lutzomyia whitmani	MA	2103406	Coelho Neto	-4.25474	-43.014
Lutzomyia whitmani	MA	2109007	Porto Franco	-6.35418	-47.3822
Lutzomyia whitmani	MA	2104099	Formosa da Serra Negra	-6.4353	-46.1864
Lutzomyia whitmani	MA	2104552	Governador Edison Lobão	-5.74741	-47.3689
Lutzomyia whitmani	MA	2105500	João Lisboa	-5.45366	-47.405
Lutzomyia whitmani	MA	2111763	Senador La Rocque	-5.44183	-47.2892
Lutzomyia whitmani	MA	2105500	João Lisboa	-5.45366	-47.405
Lutzomyia whitmani	MA	2104099	Formosa da Serra Negra	-6.4353	-46.1864
Lutzomyia whitmani	MA	2103000	Caxias	-4.86167	-43.3585
Lutzomyia whitmani	MA	2102200	Buriti	-3.94557	-42.9251
Lutzomyia whitmani	MA	2105401	Itapecuru Mirim	-3.39905	-44.3543
Lutzomyia whitmani	MA	2102754	Capinzal do Norte	-4.72124	-44.3304
Lutzomyia whitmani	MA	2104503	Governador Archer	-5.02539	-44.2758
Lutzomyia whitmani	MA	2103406	Coelho Neto	-4.25474	-43.014
Lutzomyia whitmani	MA	2103703	Cururupu	-1.82552	-44.8678
Lutzomyia whitmani	MA	2104099	Formosa da Serra Negra	-6.4353	-46.1864
Lutzomyia whitmani	MG	3125408	Felício dos Santos	-18.0776	-43.2452
Lutzomyia whitmani	MG	3168408	Tarumirim	-19.2815	-42.0077
Lutzomyia whitmani	MG	3117108	Conceição da Aparecida	-21.0966	-46.2031
Lutzomyia whitmani	MG	3120706	Cruzeiro da Fortaleza	-18.9386	-46.6734
Lutzomyia whitmani	MG	3151404	Pitangui	-19.6806	-44.8901
Lutzomyia whitmani	MG	3124104	Esmeraldas	-19.7592	-44.3148
Lutzomyia whitmani	MG	3145604	Oliveira	-20.6975	-44.8264
Lutzomyia whitmani	MG	3149309	Pedro Leopoldo	-19.6184	-44.0459
Lutzomyia whitmani	MG	3150802	Piranga	-20.6851	-43.2873
Lutzomyia whitmani	MG	3122504	Dom Cavati	-19.3792	-42.1103
Lutzomyia whitmani	MG	3109402	Buritizeiro	-17.3594	-44.9552
Lutzomyia whitmani	MG	3138807	Luz	-19.7962	-45.6839
Lutzomyia whitmani	MG	3159902	Santo Antônio do Amparo	-20.9462	-44.9187
Lutzomyia whitmani	MG	3146503	Pains	-20.3709	-45.6608
Lutzomyia whitmani	MG	3168309	Taquaraçu de Minas	-19.6738	-43.6871
Lutzomyia whitmani	MG	3138104	Lassance	-17.8951	-44.5794
Lutzomyia whitmani	MG	3154507	Riacho dos Machados	-15.998	-43.0446
Lutzomyia whitmani	MG	3118403	Conselheiro Pena	-19.1756	-41.472
Lutzomyia whitmani	MG	3119104	Corinto	-18.3635	-44.4562
Lutzomyia whitmani	MG	3152204	Porteirinha	-15.7468	-43.0285
Lutzomyia whitmani	MG	3147501	Passab┌m	-19.351	-43.1438
Lutzomyia whitmani	MG	3119807	Côrrego Danta	-19.8264	-45.8985
Lutzomyia whitmani	MG	3170800	Várzea da Palma	-17.5976	-44.7303
Lutzomyia whitmani	MG	3156700	Sabará	-19.8925	-43.8256
Lutzomyia whitmani	MG	3139409	Manhuaçu	-20.2587	-42.0338
Lutzomyia whitmani	MG	3117108	Conceição da Aparecida	-21.0966	-46.2031
Lutzomyia whitmani	MG	3105103	Bambu	-20.0119	-45.979
Lutzomyia whitmani	MG	3164704	São Sebastião do Paraíso	-20.9181	-46.9865
Lutzomyia whitmani	MG	3150505	Pimenta	-20.4832	-45.7991
Lutzomyia whitmani	MG	3164803	São Sebastião do Rio Preto	-19.2858	-43.1747
Lutzomyia whitmani	MG	3135100	Janaúba	-15.799	-43.3077
Lutzomyia whitmani	MG	3124104	Esmeraldas	-19.7592	-44.3148
Lutzomyia whitmani	MG	3119807	Côrrego Danta	-19.8264	-45.8985
Lutzomyia whitmani	MG	3109204	Buenópolis	-17.8743	-44.1808
Lutzomyia whitmani	MG	3136306	João Pinheiro	-17.7419	-46.1755
Lutzomyia whitmani	MG	3103405	Araçuaí	-16.8518	-42.0642
Lutzomyia whitmani	MG	3124609	Estrela Dalva	-21.7423	-42.4584
Lutzomyia whitmani	MG	3124609	Estrela Dalva	-21.7423	-42.4584
Lutzomyia whitmani	MG	3100401	Acaiaca	-20.3604	-43.1482
Lutzomyia whitmani	MG	3115706	Central de Minas	-18.7575	-41.3104
Lutzomyia whitmani	MG	3129806	Ibirité	-20.028	-44.0567
Lutzomyia whitmani	MG	3170404	Unaí	-16.359	-46.9
Lutzomyia whitmani	MG	3138104	Lassance	-17.8951	-44.5794
Lutzomyia whitmani	MG	3156700	Sabará	-19.8925	-43.8256
Lutzomyia whitmani	MG	3129806	Ibirité	-20.028	-44.0567
Lutzomyia whitmani	MG	3148400	Paulistas	-18.4317	-42.8726
Lutzomyia whitmani	MG	3138104	Lassance	-17.8951	-44.5794
Lutzomyia whitmani	MG	3170909	Varzelândia	-15.7089	-44.0279
Lutzomyia whitmani	MG	3145604	Oliveira	-20.6975	-44.8264
Lutzomyia whitmani	MG	3140506	Martinho Campos	-19.3297	-45.2386
Lutzomyia whitmani	MG	3142502	Monjolos	-18.3237	-44.1193
Lutzomyia whitmani	MG	3113909	Carmo da Cachoeira	-21.4611	-45.2246
Lutzomyia whitmani	MG	3101607	Alfenas	-21.4282	-45.9489
Lutzomyia whitmani	MG	3147006	Paracatu	-17.2197	-46.8754
Lutzomyia whitmani	MG	3127701	Governador Valadares	-18.8529	-41.9471
Lutzomyia whitmani	MG	3137601	Lagoa Santa	-19.6259	-43.8953
Lutzomyia whitmani	MG	3122603	Dom Joaquim	-18.9645	-43.2613
Lutzomyia whitmani	MG	3132107	Itacarambi	-15.1026	-44.0932
Lutzomyia whitmani	MG	3119807	Côrrego Danta	-19.8264	-45.8985
Lutzomyia whitmani	MG	3117504	Conceição do Mato Dentro	-19.0452	-43.4234
Lutzomyia whitmani	MG	3167301	Silveirânia	-21.1646	-43.2179
Lutzomyia whitmani	MG	3143104	Monte Carmelo	-18.729	-47.496
Lutzomyia whitmani	MG	3147006	Paracatu	-17.2197	-46.8754
Lutzomyia whitmani	MG	3149309	Pedro Leopoldo	-19.6184	-44.0459
Lutzomyia whitmani	MG	3101508	Além Paraíba	-21.8768	-42.6959
Lutzomyia whitmani	MG	3119401	Coronel Fabriciano	-19.5251	-42.6243
Lutzomyia whitmani	MG	3138807	Luz	-19.7962	-45.6839
Lutzomyia whitmani	MG	3106408	Belo Vale	-20.4067	-44.0285
Lutzomyia whitmani	MG	3136306	João Pinheiro	-17.7419	-46.1755
Lutzomyia whitmani	MG	3101508	Além Paraíba	-21.8768	-42.6959
Lutzomyia whitmani	MG	3133204	Itanhomi	-19.1717	-41.8649
Lutzomyia whitmani	MG	3148608	Peçanha	-18.5469	-42.5632
Lutzomyia whitmani	MG	3167301	Silveirânia	-21.1646	-43.2179
Lutzomyia whitmani	MG	3154903	Rio Casca	-20.2265	-42.6522
Lutzomyia whitmani	MG	3135100	Janaúba	-15.799	-43.3077
Lutzomyia whitmani	MG	3106408	Belo Vale	-20.4067	-44.0285
Lutzomyia whitmani	MG	3105707	Barra Longa	-20.2836	-43.0372
Lutzomyia whitmani	MG	3148004	Patos de Minas	-18.5926	-46.5159
Lutzomyia whitmani	MG	3154804	Rio Acima	-20.0951	-43.7909
Lutzomyia whitmani	MG	3107307	Bocaiúva	-17.1121	-43.8144
Lutzomyia whitmani	MG	3171303	Viçosa	-20.7521	-42.8795
Lutzomyia whitmani	MG	3147907	Passos	-20.7192	-46.6114
Lutzomyia whitmani	MG	3170206	Uberlândia	-18.919	-48.2779
Lutzomyia whitmani	MG	3124104	Esmeraldas	-19.7592	-44.3148
Lutzomyia whitmani	MG	3162807	São João Evangelista	-18.5452	-42.776
Lutzomyia whitmani	MG	3139003	Machado	-21.6784	-45.9218
Lutzomyia whitmani	MG	3119807	Côrrego Danta	-19.8264	-45.8985
Lutzomyia whitmani	MG	3148608	Peçanha	-18.5469	-42.5632
Lutzomyia whitmani	MG	3148004	Patos de Minas	-18.5926	-46.5159
Lutzomyia whitmani	MG	3109402	Buritizeiro	-17.3594	-44.9552
Lutzomyia whitmani	MG	3117108	Conceição da Aparecida	-21.0966	-46.2031
Lutzomyia whitmani	MG	3146503	Pains	-20.3709	-45.6608
Lutzomyia whitmani	MG	3147907	Passos	-20.7192	-46.6114
Lutzomyia whitmani	MG	3129806	Ibirité	-20.028	-44.0567
Lutzomyia whitmani	MG	3129301	Iapu	-19.4403	-42.2147
Lutzomyia whitmani	MG	3112109	Caparaó	-20.5256	-41.9072
Lutzomyia whitmani	MG	3142502	Monjolos	-18.3237	-44.1193
Lutzomyia whitmani	MG	3139409	Manhuaçu	-20.2587	-42.0338
Lutzomyia whitmani	MS	5003306	Coxim	-18.5084	-54.7581
Lutzomyia whitmani	MS	5006606	Ponta Porã	-22.4862	-55.7109
Lutzomyia whitmani	MS	5005202	Ladário	-19.0018	-57.6024
Lutzomyia whitmani	MS	5002951	Chapadão do Sul	-18.7978	-52.6264
Lutzomyia whitmani	MS	5005251	Laguna Carapã	-22.5506	-55.1501
Lutzomyia whitmani	MS	5002803	Caracol	-22.0127	-57.0259
Lutzomyia whitmani	MS	5000252	Alcinópolis	-18.325	-53.7081
Lutzomyia whitmani	MS	5001102	Aquidauana	-20.4747	-55.7906
Lutzomyia whitmani	MS	5004502	Itaporã	-22.0824	-54.7957
Lutzomyia whitmani	MS	5007695	São Gabriel do Oeste	-19.3955	-54.5646
Lutzomyia whitmani	MS	5003702	Dourados	-22.2272	-54.8113
Lutzomyia whitmani	MS	5005707	Naviraí	-23.06	-54.1988
Lutzomyia whitmani	MS	5000252	Alcinópolis	-18.325	-53.7081
Lutzomyia whitmani	MS	5003306	Coxim	-18.5084	-54.7581
Lutzomyia whitmani	MS	5000203	Água Clara	-20.4489	-52.8751
Lutzomyia whitmani	MS	5006309	Paranaíba	-19.6774	-51.1887
Lutzomyia whitmani	MS	5007901	Sidrolândia	-20.9311	-54.966
Lutzomyia whitmani	MS	5003702	Dourados	-22.2272	-54.8113
Lutzomyia whitmani	MS	5005608	Miranda	-20.2393	-56.3902
Lutzomyia whitmani	MS	5008305	Três Lagoas	-20.7887	-51.71
Lutzomyia whitmani	MS	5000609	Amambaí	-23.1006	-55.2438
Lutzomyia whitmani	MS	5000252	Alcinópolis	-18.325	-53.7081
Lutzomyia whitmani	MS	5002407	Caarapó	-22.6366	-54.827
Lutzomyia whitmani	MS	5005707	Naviraí	-23.06	-54.1988
Lutzomyia whitmani	MS	5005707	Naviraí	-23.06	-54.1988
Lutzomyia whitmani	MS	5002951	Chapadão do Sul	-18.7978	-52.6264
Lutzomyia whitmani	MS	5005400	Maracaju	-21.6236	-55.1571
Lutzomyia whitmani	MS	5008305	Três Lagoas	-20.7887	-51.71
Lutzomyia whitmani	MS	5002209	Bonito	-21.1243	-56.4929
Lutzomyia whitmani	MS	5004403	Inocência	-19.7255	-51.9277
Lutzomyia whitmani	MS	5000856	Angélica	-22.1561	-53.7697
Lutzomyia whitmani	MS	5006408	Pedro Gomes	-18.1019	-54.5524
Lutzomyia whitmani	MS	5003488	Dois Irmãos do Buriti	-20.6923	-55.2819
Lutzomyia whitmani	MS	5000708	Anastácio	-20.4824	-55.8046
Lutzomyia whitmani	MS	5001243	Aral Moreira	-22.9479	-55.6308
Lutzomyia whitmani	MS	5006259	Novo Horizonte do Sul	-22.655	-53.8609
Lutzomyia whitmani	MS	5006259	Novo Horizonte do Sul	-22.655	-53.8609
Lutzomyia whitmani	MS	5007505	Rochedo	-19.9619	-54.8928
Lutzomyia whitmani	MS	5008305	Três Lagoas	-20.7887	-51.71
Lutzomyia whitmani	MS	5002803	Caracol	-22.0127	-57.0259
Lutzomyia whitmani	MS	5002407	Caarapó	-22.6366	-54.827
Lutzomyia whitmani	MS	5006408	Pedro Gomes	-18.1019	-54.5524
Lutzomyia whitmani	MS	5005707	Naviraí	-23.06	-54.1988
Lutzomyia whitmani	MS	5007406	Rio Verde de Mato Grosso	-18.9166	-54.8423
Lutzomyia whitmani	MS	5006606	Ponta Porã	-22.4862	-55.7109
Lutzomyia whitmani	MS	5007208	Rio Brilhante	-21.8012	-54.5422
Lutzomyia whitmani	MS	5000609	Amambai	-23.1006	-55.2438
Lutzomyia whitmani	MS	5001243	Aral Moreira	-22.9479	-55.6308
Lutzomyia whitmani	MS	5004908	Jaraguari	-20.1037	-54.4407
Lutzomyia whitmani	MS	5006309	Paranaíba	-19.6774	-51.1887
Lutzomyia whitmani	MS	5005251	Laguna Carapã	-22.5506	-55.1501
Lutzomyia whitmani	MT	5103452	Denise	-14.7338	-57.0538
Lutzomyia whitmani	MT	5104807	Jaciara	-15.9648	-54.9642
Lutzomyia whitmani	MT	5101209	Araguainha	-16.8575	-53.0356
Lutzomyia whitmani	MT	5107792	Santo Antônio do Leste	-14.8008	-53.6117
Lutzomyia whitmani	MT	5101001	Araguaiana	-15.7312	-51.8336
Lutzomyia whitmani	MT	5107883	Serra Nova Dourada	-12.0893	-51.3996
Lutzomyia whitmani	MT	5107859	São Félix do Araguaia	-11.6161	-50.662
Lutzomyia whitmani	MT	5105150	Juína	-11.422	-58.7622
Lutzomyia whitmani	MT	5106802	Porto dos Gaúchos	-11.5338	-57.4084
Lutzomyia whitmani	MT	5105507	Vila Bela da Santíssima Trindade	-15.0093	-59.9526
Lutzomyia whitmani	MT	5107602	Rondonópolis	-16.4702	-54.6336
Lutzomyia whitmani	MT	5104609	Itiquira	-17.2068	-54.1443
Lutzomyia whitmani	MT	5101902	Brasnorte	-12.1249	-58.0027
Lutzomyia whitmani	MT	5101605	Barão de Melgaço	-16.1951	-55.9671
Lutzomyia whitmani	MT	5108055	Terra Nova do Norte	-10.5971	-55.116
Lutzomyia whitmani	MT	5104104	GuarantÊ do Norte	-9.95407	-54.9161
Lutzomyia whitmani	MT	5108600	Vila Rica	-10.0134	-51.1168
Lutzomyia whitmani	MT	5106828	Porto Esperidião	-15.8576	-58.4693
Lutzomyia whitmani	MT	5103858	Gaúcha do Norte	-13.188	-53.2615
Lutzomyia whitmani	MT	5101803	Barra do Garças	-15.8887	-52.2603
Lutzomyia whitmani	MT	5101209	Araguainha	-16.8575	-53.0356
Lutzomyia whitmani	MT	5107859	São Félix do Araguaia	-11.6161	-50.662
Lutzomyia whitmani	MT	5106372	Pedra Preta	-16.6222	-54.4714
Lutzomyia whitmani	MT	5101407	Aripuanã	-10.1725	-59.4486
Lutzomyia whitmani	MT	5106372	Pedra Preta	-16.6222	-54.4714
Lutzomyia whitmani	MT	5108907	Nova Maringá	-13.0114	-57.0986
Lutzomyia whitmani	MT	5104609	Itiquira	-17.2068	-54.1443
Lutzomyia whitmani	MT	5107768	Santa Rita do Trivelato	-13.8162	-55.2777
Lutzomyia whitmani	MT	5107040	Primavera do Leste	-15.5523	-54.3001
Lutzomyia whitmani	MT	5107602	Rondonópolis	-16.4702	-54.6336
Lutzomyia whitmani	MT	5108600	Vila Rica	-10.0134	-51.1168
Lutzomyia whitmani	MT	5101902	Brasnorte	-12.1249	-58.0027
Lutzomyia whitmani	MT	5103353	Confresa	-10.6407	-51.571
Lutzomyia whitmani	MT	5105200	Juscimeira	-16.0447	-54.8888
Lutzomyia whitmani	MT	5106190	Nova Santa Helena	-10.851	-55.1837
Lutzomyia whitmani	MT	5106216	Nova Canaã do Norte	-10.6311	-55.7149
Lutzomyia whitmani	MT	5102603	Campinápolis	-14.5396	-52.7975
Lutzomyia whitmani	MT	5107107	São José dos Quatro Marcos	-15.6271	-58.1765
Lutzomyia whitmani	MT	5106828	Porto Esperidião	-15.8576	-58.4693
Lutzomyia whitmani	MT	5106505	Poconé	-16.2595	-56.6265
Lutzomyia whitmani	MT	5101605	Barão de Melgaço	-16.1951	-55.9671
Lutzomyia whitmani	MT	5106299	Paranaíta	-9.66966	-56.4789
Lutzomyia whitmani	MT	5101704	Barra do Bugres	-15.0663	-57.1864
Lutzomyia whitmani	MT	5106422	Peixoto de Azevedo	-10.2448	-54.9923
Lutzomyia whitmani	MT	5106505	Poconé	-16.2595	-56.6265
Lutzomyia whitmani	MT	5103403	Cuiabá	-15.57	-56.0733
Lutzomyia whitmani	MT	5103502	Diamantino	-14.4013	-56.4336
Lutzomyia whitmani	MT	5107180	Ribeirão Cascalheira	-12.932	-51.8334
Lutzomyia whitmani	MT	5107859	São Félix do Araguaia	-11.6161	-50.662
Lutzomyia whitmani	MT	5105903	Nobres	-14.7245	-56.3341
Lutzomyia whitmani	MT	5107602	Rondonópolis	-16.4702	-54.6336
Lutzomyia whitmani	MT	5107925	Sorriso	-12.5518	-55.7259
Lutzomyia whitmani	MT	5107008	Poxoréo	-15.8181	-54.4007
Lutzomyia whitmani	MT	5106158	Nova Bandeirantes	-9.84295	-57.8185
Lutzomyia whitmani	MT	5107107	São José dos Quatro Marcos	-15.6271	-58.1765
Lutzomyia whitmani	MT	5106422	Peixoto de Azevedo	-10.2448	-54.9923
Lutzomyia whitmani	MT	5106802	Porto dos Gaúchos	-11.5338	-57.4084
Lutzomyia whitmani	MT	5107180	Ribeirão Cascalheira	-12.932	-51.8334
Lutzomyia whitmani	MT	5107198	Ribeirãozinho	-16.4865	-52.6954
Lutzomyia whitmani	MT	5106422	Peixoto de Azevedo	-10.2448	-54.9923
Lutzomyia whitmani	MT	5101605	Barão de Melgaço	-16.1951	-55.9671
Lutzomyia whitmani	MT	5104906	Jangada	-15.2397	-56.4902
Lutzomyia whitmani	MT	5107040	Primavera do Leste	-15.5523	-54.3001
Lutzomyia whitmani	MT	5103452	Denise	-14.7338	-57.0538
Lutzomyia whitmani	MT	5106505	Poconé	-16.2595	-56.6265
Lutzomyia whitmani	MT	5103403	Cuiabá	-15.57	-56.0733
Lutzomyia whitmani	MT	5107404	São Pedro da Cipa	-16.0027	-54.919
Lutzomyia whitmani	MT	5107958	Tangará da Serra	-14.6238	-57.4913
Lutzomyia whitmani	MT	5104203	Guiratinga	-16.3484	-53.761
Lutzomyia whitmani	MT	5101407	Aripuanã	-10.1725	-59.4486
Lutzomyia whitmani	MT	5106307	Paranatinga	-14.4277	-54.0541
Lutzomyia whitmani	MT	5105903	Nobres	-14.7245	-56.3341
Lutzomyia whitmani	MT	5104203	Guiratinga	-16.3484	-53.761
Lutzomyia whitmani	MT	5101803	Barra do Garças	-15.8887	-52.2603
Lutzomyia whitmani	MT	5106240	Nova Ubiratã	-13.0338	-55.2732
Lutzomyia whitmani	MT	5103353	Confresa	-10.6407	-51.571
Lutzomyia whitmani	MT	5106778	Porto Alegre do Norte	-10.8775	-51.6309
Lutzomyia whitmani	MT	5105200	Juscimeira	-16.0447	-54.8888
Lutzomyia whitmani	MT	5107875	Sapezal	-13.5382	-58.8121
Lutzomyia whitmani	PA	1506807	Santarém	-2.43621	-54.7186
Lutzomyia whitmani	PA	1501782	Breu Branco	-3.77813	-49.5699
Lutzomyia whitmani	PA	1507805	Senador José Porfírio	-2.59485	-51.9531
Lutzomyia whitmani	PA	1505007	Nova Timboteua	-1.20414	-47.3932
Lutzomyia whitmani	PA	1500800	Ananindeua	-1.36871	-48.3721
Lutzomyia whitmani	PA	1508126	Ulianópolis	-3.75719	-47.5031
Lutzomyia whitmani	PA	1503903	Juruti	-2.15525	-56.095
Lutzomyia whitmani	PA	1508100	Tucuruí	-3.76689	-49.6672
Lutzomyia whitmani	PA	1503606	Itaituba	-4.26373	-55.99
Lutzomyia whitmani	PA	1500800	Ananindeua	-1.36871	-48.3721
Lutzomyia whitmani	PA	1504208	Marabá	-5.35261	-49.142
Lutzomyia whitmani	PA	1503606	Itaituba	-4.26373	-55.99
Lutzomyia whitmani	PA	1501782	Breu Branco	-3.77813	-49.5699
Lutzomyia whitmani	PA	1507607	São Miguel do Guamá	-1.61714	-47.4824
Lutzomyia whitmani	PA	1503507	Irituia	-1.77147	-47.4408
Lutzomyia whitmani	PA	1505007	Nova Timboteua	-1.20414	-47.3932
Lutzomyia whitmani	PA	1503309	Igarapé-Miri	-1.98312	-48.9623
Lutzomyia whitmani	PA	1502939	Dom Eliseu	-4.29078	-47.5559
Lutzomyia whitmani	PA	1507458	São Geraldo do Araguaia	-6.39896	-48.5557
Lutzomyia whitmani	PA	1500503	Almeirim	-1.52734	-52.5768
Lutzomyia whitmani	PA	1505106	Óbidos	-1.90924	-55.5163
Lutzomyia whitmani	PA	1501576	Bom Jesus do Tocantins	-5.04736	-48.599
Lutzomyia whitmani	PA	1503754	Jacareacanga	-6.22355	-57.7663
Lutzomyia whitmani	PA	1503457	Ipixuna do Pará	-2.55753	-47.4997
Lutzomyia whitmani	PA	1503903	Juruti	-2.15525	-56.095
Lutzomyia whitmani	PA	1506807	Santarém	-2.43621	-54.7186
Lutzomyia whitmani	PA	1506807	Santarém	-2.43621	-54.7186
Lutzomyia whitmani	PA	1500859	Anapu	-3.47611	-51.2016
Lutzomyia whitmani	PA	1501451	Belterra	-2.64902	-54.9427
Lutzomyia whitmani	PA	1503903	Juruti	-2.15525	-56.095
Lutzomyia whitmani	PA	1501576	Bom Jesus do Tocantins	-5.04736	-48.599
Lutzomyia whitmani	PA	1503606	Itaituba	-4.26373	-55.99
Lutzomyia whitmani	PA	1507458	São Geraldo do Araguaia	-6.39896	-48.5557
Lutzomyia whitmani	PA	1504422	Marituba	-1.34642	-48.3405
Lutzomyia whitmani	PA	1501725	Brasil Novo	-3.2978	-52.5434
Lutzomyia whitmani	PA	1500503	Almeirim	-1.52734	-52.5768
Lutzomyia whitmani	PA	1502103	Cametá	-2.24684	-49.4978
Lutzomyia whitmani	PA	1505536	Parauapebas	-6.07273	-49.9008
Lutzomyia whitmani	PB	2501104	Areia	-6.96551	-35.7034
Lutzomyia whitmani	PB	2513653	Santarém	-6.48405	-38.4792
Lutzomyia whitmani	PB	2509339	Matinhas	-7.12117	-35.7709
Lutzomyia whitmani	PB	2513653	Santarém	-6.48405	-38.4792
Lutzomyia whitmani	PB	2509008	Manaíra	-7.70461	-38.1531
Lutzomyia whitmani	PB	2500403	Alagoa Nova	-7.0578	-35.7595
Lutzomyia whitmani	PB	2516607	Tavares	-7.63571	-37.8786
Lutzomyia whitmani	PB	2509909	Natuba	-7.64098	-35.5561
Lutzomyia whitmani	PB	2509008	Manaíra	-7.70461	-38.1531
Lutzomyia whitmani	PB	2508901	Mamanguape	-6.83371	-35.1239
Lutzomyia whitmani	PB	2516607	Tavares	-7.63571	-37.8786
Lutzomyia whitmani	PB	2508901	Mamanguape	-6.83371	-35.1239
Lutzomyia whitmani	PB	2501104	Areia	-6.96551	-35.7034
Lutzomyia whitmani	PB	2502904	Brejo dos Santos	-6.37618	-37.8237
Lutzomyia whitmani	PE	2600401	Água Preta	-8.70912	-35.5186
Lutzomyia whitmani	PE	2609501	Nazaré da Mata	-7.73769	-35.2213
Lutzomyia whitmani	PE	2609006	Macaparana	-7.55568	-35.4499
Lutzomyia whitmani	PE	2613701	São Lourenço da Mata	-7.99594	-35.0413
Lutzomyia whitmani	PE	2607901	Jaboatão dos Guararapes	-8.16539	-34.9212
Lutzomyia whitmani	PE	2605905	Gameleira	-8.58384	-35.3866
Lutzomyia whitmani	PE	2601508	Belém de Maria	-8.6212	-35.8399
Lutzomyia whitmani	PE	2610608	Paudalho	-7.89713	-35.1792
Lutzomyia whitmani	PE	2616407	Vitória de Santo Antão	-8.11875	-35.2939
Lutzomyia whitmani	PE	2614204	Sirinhaém	-8.59337	-35.1164
Lutzomyia whitmani	PE	2602704	Buenos Aires	-7.72437	-35.3296
Lutzomyia whitmani	PE	2615508	Tracunhaém	-7.80269	-35.2379
Lutzomyia whitmani	PE	2606804	Igarassu	-7.82837	-34.9106
Lutzomyia whitmani	PE	2605202	Escada	-8.36252	-35.2362
Lutzomyia whitmani	PE	2609006	Macaparana	-7.55568	-35.4499
Lutzomyia whitmani	PE	2605509	Ferreiros	-7.44549	-35.2441
Lutzomyia whitmani	PE	2616308	Vicência	-7.65296	-35.3203
Lutzomyia whitmani	PE	2606200	Goiana	-7.55923	-34.9984
Lutzomyia whitmani	PE	2604007	Carpina	-7.84689	-35.2581
Lutzomyia whitmani	PE	2611507	Quipapá	-8.82789	-36.012
Lutzomyia whitmani	PE	2600906	Amaraji	-8.37849	-35.4508
Lutzomyia whitmani	PE	2603603	Camutanga	-7.40708	-35.2828
Lutzomyia whitmani	PE	2606408	Gravatá	-8.206	-35.5715
Lutzomyia whitmani	PE	2611903	Rio Formoso	-8.66217	-35.1554
Lutzomyia whitmani	PE	2616308	Vicência	-7.65296	-35.3203
Lutzomyia whitmani	PE	2611408	Primavera	-8.33138	-35.3539
Lutzomyia whitmani	PE	2609204	Maraial	-8.78308	-35.8141
Lutzomyia whitmani	PE	2604809	Cortês	-8.47515	-35.5416
Lutzomyia whitmani	PE	2611408	Primavera	-8.33138	-35.3539
Lutzomyia whitmani	PE	2611507	Quipapá	-8.82789	-36.012
Lutzomyia whitmani	PE	2609402	Moreno	-8.1187	-35.0949
Lutzomyia whitmani	PE	2609501	Nazaré da Mata	-7.73769	-35.2213
Lutzomyia whitmani	PE	2600708	Aliança	-7.60473	-35.2285
Lutzomyia whitmani	PE	2604403	Chã de Alegria	-7.9979	-35.2137
Lutzomyia whitmani	PE	2604403	Chã de Alegria	-7.9979	-35.2137
Lutzomyia whitmani	PE	2610004	Palmares	-8.67908	-35.5883
Lutzomyia whitmani	PE	2611507	Quipapá	-8.82789	-36.012
Lutzomyia whitmani	PE	2602704	Buenos Aires	-7.72437	-35.3296
Lutzomyia whitmani	PE	2610608	Paudalho	-7.89713	-35.1792
Lutzomyia whitmani	PE	2610608	Paudalho	-7.89713	-35.1792
Lutzomyia whitmani	PE	2602704	Buenos Aires	-7.72437	-35.3296
Lutzomyia whitmani	PE	2605509	Ferreiros	-7.44549	-35.2441
Lutzomyia whitmani	PE	2603603	Camutanga	-7.40708	-35.2828
Lutzomyia whitmani	PE	2610707	Paulista	-7.94319	-34.8848
Lutzomyia whitmani	PE	2601508	Belém de Maria	-8.6212	-35.8399
Lutzomyia whitmani	PE	2608206	Joaquim Nabuco	-8.6269	-35.5292
Lutzomyia whitmani	PI	2210607	São Raimundo Nonato	-9.01536	-42.6923
Lutzomyia whitmani	PI	2201408	Barro Duro	-5.81236	-42.5134
Lutzomyia whitmani	PI	2208304	Piracuruca	-3.92929	-41.709
Lutzomyia whitmani	PI	2208007	Picos	-7.08137	-41.4688
Lutzomyia whitmani	PI	2201408	Barro Duro	-5.81236	-42.5134
Lutzomyia whitmani	PR	4120606	Prudentópolis	-25.216	-50.9836
Lutzomyia whitmani	PR	4105201	Cerro Azul	-24.8189	-49.2603
Lutzomyia whitmani	PR	4122909	Salto do Itararé	-23.6058	-49.6307
Lutzomyia whitmani	PR	4127882	Tunas do Paraná	-24.9724	-49.0861
Lutzomyia whitmani	PR	4117503	Paiçandu	-23.4577	-52.0524
Lutzomyia whitmani	PR	4112751	Jesuítas	-24.3772	-53.3881
Lutzomyia whitmani	PR	4125407	São José da Boa Vista	-23.9155	-49.6512
Lutzomyia whitmani	PR	4125407	São José da Boa Vista	-23.9155	-49.6512
Lutzomyia whitmani	PR	4120200	Porto Rico	-22.7784	-53.268
Lutzomyia whitmani	PR	4108809	Guaíra	-24.0853	-54.2468
Lutzomyia whitmani	PR	4108809	Guaíra	-24.0853	-54.2468
Lutzomyia whitmani	PR	4118303	Paranapoema	-22.6556	-52.0807
Lutzomyia whitmani	PR	4101507	Arapongas	-23.4135	-51.4383
Lutzomyia whitmani	PR	4110607	Iporã	-24.0026	-53.7181
Lutzomyia whitmani	PR	4122701	Sabáudia	-23.3184	-51.5567
Lutzomyia whitmani	PR	4114104	Mandaguaçu	-23.3428	-52.0943
Lutzomyia whitmani	PR	4127882	Tunas do Paraná	-24.9724	-49.0861
Lutzomyia whitmani	PR	4113601	Lobato	-23.0042	-51.9537
Lutzomyia whitmani	PR	4105508	Cianorte	-23.6538	-52.6092
Lutzomyia whitmani	PR	4128203	União da Vitória	-26.2284	-51.0906
Lutzomyia whitmani	PR	4117800	Palmital	-24.8822	-52.213
Lutzomyia whitmani	PR	4103800	Cambira	-23.6006	-51.5816
Lutzomyia whitmani	PR	4116703	Nova Aurora	-24.5285	-53.2575
Lutzomyia whitmani	PR	4126272	Saudade do Iguaçu	-25.6937	-52.6143
Lutzomyia whitmani	PR	4107603	Faxinal	-24.0039	-51.3201
Lutzomyia whitmani	PR	4110607	Iporã	-24.0026	-53.7181
Lutzomyia whitmani	PR	4122701	Sabáudia	-23.3184	-51.5567
Lutzomyia whitmani	PR	4118857	Perobal	-23.8946	-53.4115
Lutzomyia whitmani	PR	4110607	Iporã	-24.0026	-53.7181
Lutzomyia whitmani	PR	4111001	Itambaracá	-23.0148	-50.4091
Lutzomyia whitmani	PR	4117800	Palmital	-24.8822	-52.213
Lutzomyia whitmani	PR	4117503	Paiçandu	-23.4577	-52.0524
Lutzomyia whitmani	PR	4126272	Saudade do Iguaçu	-25.6937	-52.6143
Lutzomyia whitmani	PR	4125001	São João do Ivaí	-23.9931	-51.8203
Lutzomyia whitmani	PR	4105201	Cerro Azul	-24.8189	-49.2603
Lutzomyia whitmani	PR	4127403	Terra Roxa	-24.1675	-54.0985
Lutzomyia whitmani	PR	4117297	Novo Itacolomi	-23.7653	-51.507
Lutzomyia whitmani	PR	4105201	Cerro Azul	-24.8189	-49.2603
Lutzomyia whitmani	PR	4127908	Tuneiras do Oeste	-23.864	-52.8746
Lutzomyia whitmani	PR	4125902	São Pedro do Paranã	-22.8251	-53.2229
Lutzomyia whitmani	PR	4112751	Jesuítas	-24.3772	-53.3881
Lutzomyia whitmani	PR	4103057	Boa Vista da Aparecida	-25.4304	-53.4117
Lutzomyia whitmani	PR	4110300	Inajá	-22.7491	-52.2023
Lutzomyia whitmani	PR	4107306	Doutor Camargo	-23.5559	-52.2227
Lutzomyia whitmani	PR	4116208	Morretes	-25.4785	-48.8315
Lutzomyia whitmani	PR	4103057	Boa Vista da Aparecida	-25.4304	-53.4117
Lutzomyia whitmani	PR	4128203	União da Vitória	-26.2284	-51.0906
Lutzomyia whitmani	PR	4122909	Salto do Itararé	-23.6058	-49.6307
Lutzomyia whitmani	PR	4127882	Tunas do Paraná	-24.9724	-49.0861
Lutzomyia whitmani	PR	4113007	Jussara	-23.6163	-52.473
Lutzomyia whitmani	PR	4113700	Londrina	-23.3122	-51.1628
Lutzomyia whitmani	PR	4108809	Guaíra	-24.0853	-54.2468
Lutzomyia whitmani	PR	4107306	Doutor Camargo	-23.5559	-52.2227
Lutzomyia whitmani	PR	4118204	Paranaguá	-25.5068	-48.5247
Lutzomyia whitmani	PR	4104808	Cascavel	-24.9538	-53.4597
Lutzomyia whitmani	PR	4102000	Assis Chateaubriand	-24.4085	-53.5212
Lutzomyia whitmani	PR	4121000	Querência do Norte	-23.0865	-53.487
Lutzomyia whitmani	PR	4127908	Tuneiras do Oeste	-23.864	-52.8746
Lutzomyia whitmani	PR	4128203	União da Vitória	-26.2284	-51.0906
Lutzomyia whitmani	PR	4106704	Cruzeiro do Sul	-22.9652	-52.164
Lutzomyia whitmani	PR	4103057	Boa Vista da Aparecida	-25.4304	-53.4117
Lutzomyia whitmani	PR	4103800	Cambira	-23.6006	-51.5816
Lutzomyia whitmani	PR	4114203	Mandaguari	-23.5175	-51.6813
Lutzomyia whitmani	PR	4114807	Marialva	-23.4848	-51.7981
Lutzomyia whitmani	PR	4118303	Paranapoema	-22.6556	-52.0807
Lutzomyia whitmani	PR	4107306	Doutor Camargo	-23.5559	-52.2227
Lutzomyia whitmani	PR	4122404	Rolândia	-23.3136	-51.3628
Lutzomyia whitmani	PR	4114807	Marialva	-23.4848	-51.7981
Lutzomyia whitmani	PR	4127858	Três Barras do Paraná	-25.4194	-53.1875
Lutzomyia whitmani	PR	4105201	Cerro Azul	-24.8189	-49.2603
Lutzomyia whitmani	PR	4125001	São João do Ivaí	-23.9931	-51.8203
Lutzomyia whitmani	PR	4109807	Ibiporã	-23.2693	-51.058
Lutzomyia whitmani	PR	4127882	Tunas do Paraná	-24.9724	-49.0861
Lutzomyia whitmani	PR	4127908	Tuneiras do Oeste	-23.864	-52.8746
Lutzomyia whitmani	PR	4105201	Cerro Azul	-24.8189	-49.2603
Lutzomyia whitmani	PR	4127700	Toledo	-24.7321	-53.7414
Lutzomyia whitmani	PR	4113700	Londrina	-23.3122	-51.1628
Lutzomyia whitmani	PR	4103305	Borrazópolis	-23.9379	-51.5844
Lutzomyia whitmani	RJ	3306008	Três Rios	-22.1174	-43.2116
Lutzomyia whitmani	RJ	3303609	Paracambi	-22.6097	-43.7094
Lutzomyia whitmani	RJ	3305901	Trajano de Moraes	-22.0614	-42.0548
Lutzomyia whitmani	RJ	3305604	Silva Jardim	-22.6543	-42.3898
Lutzomyia whitmani	RJ	3301900	Itaboraí	-22.7459	-42.8603
Lutzomyia whitmani	RJ	3303609	Paracambi	-22.6097	-43.7094
Lutzomyia whitmani	RJ	3300233	Armação dos Búzios	-22.7578	-41.8877
Lutzomyia whitmani	RJ	3302858	Mesquita	-22.7681	-43.4292
Lutzomyia whitmani	RJ	3306206	Vassouras	-22.409	-43.6639
Lutzomyia whitmani	RJ	3302502	Magé	-22.6543	-43.0402
Lutzomyia whitmani	RJ	3302858	Mesquita	-22.7681	-43.4292
Lutzomyia whitmani	RJ	3303906	Petrópolis	-22.5106	-43.1773
Lutzomyia whitmani	RJ	3301603	Duas Barras	-22.0589	-42.5151
Lutzomyia whitmani	RJ	3301207	Carmo	-21.9293	-42.6097
Lutzomyia whitmani	RJ	3300308	Barra do Piraí	-22.4696	-43.8285
Lutzomyia whitmani	RJ	3301900	Itaboraí	-22.7459	-42.8603
Lutzomyia whitmani	RJ	3306305	Volta Redonda	-22.51	-44.0935
Lutzomyia whitmani	RJ	3300159	Aperibé	-21.6194	-42.1049
Lutzomyia whitmani	RJ	3301850	Guapimirim	-22.5196	-42.9783
Lutzomyia whitmani	RJ	3304144	Queimados	-22.7174	-43.5557
Lutzomyia whitmani	RJ	3302205	Itaperuna	-21.2106	-41.8862
Lutzomyia whitmani	RJ	3306206	Vassouras	-22.409	-43.6639
Lutzomyia whitmani	RJ	3301900	Itaboraí	-22.7459	-42.8603
Lutzomyia whitmani	RJ	3300506	Bom Jardim	-22.1533	-42.4172
Lutzomyia whitmani	RJ	3303302	Niterói	-22.8965	-43.0758
Lutzomyia whitmani	RJ	3300506	Bom Jardim	-22.1533	-42.4172
Lutzomyia whitmani	RJ	3306305	Volta Redonda	-22.51	-44.0935
Lutzomyia whitmani	RJ	3301702	Duque de Caxias	-22.7853	-43.3099
Lutzomyia whitmani	RJ	3303609	Paracambi	-22.6097	-43.7094
Lutzomyia whitmani	RJ	3303302	Niterói	-22.8965	-43.0758
Lutzomyia whitmani	RJ	3304300	Rio Bonito	-22.7113	-42.626
Lutzomyia whitmani	RJ	3301603	Duas Barras	-22.0589	-42.5151
Lutzomyia whitmani	RJ	3301850	Guapimirim	-22.5196	-42.9783
Lutzomyia whitmani	RJ	3300308	Barra do Piraí	-22.4696	-43.8285
Lutzomyia whitmani	RJ	3304805	São Fidélis	-21.6436	-41.7556
Lutzomyia whitmani	RJ	3306008	Três Rios	-22.1174	-43.2116
Lutzomyia whitmani	RJ	3304144	Queimados	-22.7174	-43.5557
Lutzomyia whitmani	RJ	3303955	Pinheiral	-22.5157	-44.0004
Lutzomyia whitmani	RJ	3301009	Campos dos Goytacazes	-21.7519	-41.3305
Lutzomyia whitmani	RJ	3303203	Nilópolis	-22.8075	-43.4166
Lutzomyia whitmani	RJ	3303955	Pinheiral	-22.5157	-44.0004
Lutzomyia whitmani	RJ	3302403	Macaé	-22.3687	-41.7751
Lutzomyia whitmani	RJ	3304805	São Fidélis	-21.6436	-41.7556
Lutzomyia whitmani	RJ	3303203	Nilópolis	-22.8075	-43.4166
Lutzomyia whitmani	RJ	3301207	Carmo	-21.9293	-42.6097
Lutzomyia whitmani	RJ	3304805	São Fidélis	-21.6436	-41.7556
Lutzomyia whitmani	RJ	3303203	Nilópolis	-22.8075	-43.4166
Lutzomyia whitmani	RJ	3300233	Armação dos Búzios	-22.7578	-41.8877
Lutzomyia whitmani	RJ	3304110	Porto Real	-22.4329	-44.2969
Lutzomyia whitmani	RJ	3301900	Itaboraí	-22.7459	-42.8603
Lutzomyia whitmani	RJ	3300233	Armação dos Búzios	-22.7578	-41.8877
Lutzomyia whitmani	RJ	3305604	Silva Jardim	-22.6543	-42.3898
Lutzomyia whitmani	RJ	3305901	Trajano de Moraes	-22.0614	-42.0548
Lutzomyia whitmani	RJ	3304201	Resende	-22.4712	-44.4436
Lutzomyia whitmani	RJ	3303609	Paracambi	-22.6097	-43.7094
Lutzomyia whitmani	RJ	3301009	Campos dos Goytacazes	-21.7519	-41.3305
Lutzomyia whitmani	RJ	3303955	Pinheiral	-22.5157	-44.0004
Lutzomyia whitmani	RN	2407807	Monte Alegre	-6.06788	-35.3321
Lutzomyia whitmani	RN	2407807	Monte Alegre	-6.06788	-35.3321
Lutzomyia whitmani	RN	2407807	Monte Alegre	-6.06788	-35.3321
Lutzomyia whitmani	RO	1100452	Buritis	-10.2098	-63.8297
Lutzomyia whitmani	RO	1100106	Guajará-Mirim	-10.7739	-65.324
Lutzomyia whitmani	RO	1100700	Campo Novo de Rondônia	-10.5684	-63.625
Lutzomyia whitmani	RO	1100379	Alto Alegre dos Parecis	-12.1318	-61.8531
Lutzomyia whitmani	RO	1101435	Nova União	-10.9155	-62.5551
Lutzomyia whitmani	RO	1100700	Campo Novo de Rondônia	-10.5684	-63.625
Lutzomyia whitmani	RO	1100379	Alto Alegre dos Parecis	-12.1318	-61.8531
Lutzomyia whitmani	RO	1100601	Cacaulândia	-10.3389	-62.9032
Lutzomyia whitmani	RO	1100700	Campo Novo de Rondônia	-10.5684	-63.625
Lutzomyia whitmani	RO	1100452	Buritis	-10.2098	-63.8297
Lutzomyia whitmani	RO	1100304	Vilhena	-12.7414	-60.1386
Lutzomyia whitmani	RO	1100023	Ariquemes	-9.90846	-63.0333
Lutzomyia whitmani	RO	1100106	Guajará-Mirim	-10.7739	-65.324
Lutzomyia whitmani	RO	1100122	Ji-Paraná	-10.8821	-61.9451
Lutzomyia whitmani	RO	1100346	Alvorada D'Oeste	-11.3441	-62.2773
Lutzomyia whitmani	RO	1101401	Monte Negro	-10.2631	-63.2956
Lutzomyia whitmani	RO	1101757	Vale do Anari	-9.85139	-62.1768
Lutzomyia whitmani	RO	1100080	Costa Marques	-12.436	-64.2317
Lutzomyia whitmani	RO	1101401	Monte Negro	-10.2631	-63.2956
Lutzomyia whitmani	RO	1100015	Alta Floresta D'Oeste	-11.9355	-61.9998
Lutzomyia whitmani	RO	1100098	Espigão D'Oeste	-11.5286	-61.0202
Lutzomyia whitmani	RO	1100015	Alta Floresta D'Oeste	-11.9355	-61.9998
Lutzomyia whitmani	RR	1400027	Amajari	3.65212	-61.4206
Lutzomyia whitmani	RR	1400027	Amajari	3.65212	-61.4206
Lutzomyia whitmani	RR	1400506	São João da Baliza	0.947157	-59.906
Lutzomyia whitmani	RR	1400100	Boa Vista	2.81668	-60.6705
Lutzomyia whitmani	RR	1400605	São Luiz	1.01811	-60.0283
Lutzomyia whitmani	RR	1400209	Caracaraí	1.80387	-61.1492
Lutzomyia whitmani	RR	1400100	Boa Vista	2.81668	-60.6705
Lutzomyia whitmani	RR	1400308	Mucajaí	2.47977	-60.9115
Lutzomyia whitmani	RR	1400159	Bonfim	3.35029	-59.878
Lutzomyia whitmani	RR	1400100	Boa Vista	2.81668	-60.6705
Lutzomyia whitmani	RR	1400175	Cantá	2.60767	-60.6021
Lutzomyia whitmani	RR	1400605	São Luiz	1.01811	-60.0283
Lutzomyia whitmani	RR	1400027	Amajari	3.65212	-61.4206
Lutzomyia whitmani	RR	1400605	São Luiz	1.01811	-60.0283
Lutzomyia whitmani	RR	1400050	Alto Alegre	2.99382	-61.314
Lutzomyia whitmani	RR	1400605	São Luiz	1.01811	-60.0283
Lutzomyia whitmani	SE	2804409	Neópolis	-10.3159	-36.5767
Lutzomyia whitmani	SE	2804409	Neópolis	-10.3159	-36.5767
Lutzomyia whitmani	SE	2803203	Itaporanga d'Ajuda	-10.9967	-37.3078
Lutzomyia whitmani	SE	2806701	São Cristóvão	-11.0137	-37.2095
Lutzomyia whitmani	SE	2803500	Lagarto	-10.9153	-37.6664
Lutzomyia whitmani	SE	2804409	Neópolis	-10.3159	-36.5767
Lutzomyia whitmani	SE	2803500	Lagarto	-10.9153	-37.6664
Lutzomyia whitmani	SP	3524006	Itupeva	-23.1534	-47.0557
Lutzomyia whitmani	SP	3510401	Capivari	-22.9995	-47.5022
Lutzomyia whitmani	SP	3552106	Socorro	-22.592	-46.5292
Lutzomyia whitmani	SP	3534708	Ourinhos	-22.9773	-49.8686
Lutzomyia whitmani	SP	3508504	Caçapava	-23.1007	-45.7077
Lutzomyia whitmani	SP	3540309	Pontes Gestal	-20.1824	-49.7036
Lutzomyia whitmani	SP	3521705	Itaberá	-23.8598	-49.1371
Lutzomyia whitmani	SP	3504503	Avaré	-23.1032	-48.9233
Lutzomyia whitmani	SP	3528700	Marabá Paulista	-22.1103	-51.9685
Lutzomyia whitmani	SP	3520301	Iguape	-24.707	-47.5531
Lutzomyia whitmani	SP	3528700	Marabá Paulista	-22.1103	-51.9685
Lutzomyia whitmani	SP	3541059	Pratânia	-22.8115	-48.6647
Lutzomyia whitmani	SP	3554607	Timburi	-23.2024	-49.6035
Lutzomyia whitmani	SP	3502903	Araçoiaba da Serra	-23.5073	-47.5872
Lutzomyia whitmani	SP	3546009	Santa Branca	-23.3958	-45.8876
Lutzomyia whitmani	SP	3542206	Rancharia	-22.2285	-50.8902
Lutzomyia whitmani	SP	3517505	Guapiaçu	-20.7964	-49.2191
Lutzomyia whitmani	SP	3523800	Itobi	-21.7349	-46.9734
Lutzomyia whitmani	SP	3536208	Pariquera-Açu	-24.7125	-47.88
Lutzomyia whitmani	SP	3550506	São Pedro do Turvo	-22.7513	-49.7415
Lutzomyia whitmani	SP	3514304	Dourado	-22.1132	-48.3162
Lutzomyia whitmani	SP	3550308	São Paulo	-23.5674	-46.5704
Lutzomyia whitmani	SP	3554508	Tietê	-23.0979	-47.7115
Lutzomyia whitmani	SP	3533502	Novo Horizonte	-21.4685	-49.2218
Lutzomyia whitmani	SP	3538105	Pindorama	-21.186	-48.9056
Lutzomyia whitmani	SP	3553401	Tanabi	-20.6251	-49.6488
Lutzomyia whitmani	SP	3530805	Moji Mirim	-22.4327	-46.9564
Lutzomyia whitmani	SP	3515350	Euclides da Cunha Paulista	-22.555	-52.5909
Lutzomyia whitmani	SP	3549904	São José dos Campos	-23.1841	-45.8842
Lutzomyia whitmani	SP	3523602	Itirapina	-22.254	-47.8199
Lutzomyia whitmani	SP	3537206	Pedro de Toledo	-24.2728	-47.2291
Lutzomyia whitmani	SP	3503109	Arandu	-23.1334	-49.051
Lutzomyia whitmani	SP	3526704	Leme	-22.1854	-47.3887
Lutzomyia whitmani	SP	3552205	Sorocaba	-23.4993	-47.4579
Lutzomyia whitmani	SP	3546405	Santa Cruz do Rio Pardo	-22.9057	-49.6246
Lutzomyia whitmani	SP	3529104	Marinópolis	-20.4394	-50.8257
Lutzomyia whitmani	SP	3550803	São Sebastião da Grama	-21.7084	-46.8241
Lutzomyia whitmani	SP	3515186	Espírito Santo do Pinhal	-22.1971	-46.7455
Lutzomyia whitmani	SP	3554003	Tatuí	-23.3486	-47.8495
Lutzomyia whitmani	SP	3539103	Pirapora do Bom Jesus	-23.3975	-47.001
Lutzomyia whitmani	SP	3541406	Presidente Prudente	-22.1227	-51.3868
Lutzomyia whitmani	SP	3522307	Itapetininga	-23.5879	-48.0461
Lutzomyia whitmani	SP	3520202	Igaratá	-23.2048	-46.1563
Lutzomyia whitmani	SP	3556602	Vera Cruz	-22.2247	-49.8218
Lutzomyia whitmani	SP	3552106	Socorro	-22.592	-46.5292
Lutzomyia whitmani	SP	3550100	São Manuel	-22.7365	-48.5688
Lutzomyia whitmani	SP	3526704	Leme	-22.1854	-47.3887
Lutzomyia whitmani	SP	3525854	Jumirim	-23.0826	-47.7982
Lutzomyia whitmani	SP	3554300	Teodoro Sampaio	-22.531	-52.1712
Lutzomyia whitmani	SP	3529104	Marinópolis	-20.4394	-50.8257
Lutzomyia whitmani	SP	3541802	Queiroz	-21.7991	-50.2409
Lutzomyia whitmani	SP	3521705	Itaberá	-23.8598	-49.1371
Lutzomyia whitmani	SP	3542602	Registro	-24.4943	-47.8411
Lutzomyia whitmani	SP	3515350	Euclides da Cunha Paulista	-22.555	-52.5909
Lutzomyia whitmani	SP	3538808	Piraju	-23.193	-49.384
Lutzomyia whitmani	SP	3550308	São Paulo	-23.5674	-46.5704
Lutzomyia whitmani	SP	3542602	Registro	-24.4943	-47.8411
Lutzomyia whitmani	SP	3521200	Iporanga	-24.5845	-48.5896
Lutzomyia whitmani	SP	3517505	Guapiaçu	-20.7964	-49.2191
Lutzomyia whitmani	SP	3537305	Penápolis	-21.4184	-50.073
Lutzomyia whitmani	SP	3500550	Águas de Santa Bárbara	-22.8691	-49.2386
Lutzomyia whitmani	SP	3508603	Cachoeira Paulista	-22.6648	-45.0106
Lutzomyia whitmani	SP	3510302	Capela do Alto	-23.4699	-47.7361
Lutzomyia whitmani	SP	3546801	Santa Isabel	-23.3181	-46.227
Lutzomyia whitmani	SP	3501152	Alumínio	-23.5334	-47.2591
Lutzomyia whitmani	SP	3520806	Inúbia Paulista	-21.7699	-50.9644
Lutzomyia whitmani	SP	3534906	Pacaembu	-21.5601	-51.2652
Lutzomyia whitmani	SP	3519600	Ibitinga	-21.7571	-48.8277
Lutzomyia whitmani	SP	3525706	José Bonifácio	-21.0537	-49.6863
Lutzomyia whitmani	SP	3515186	Espírito Santo do Pinhal	-22.1971	-46.7455
Lutzomyia whitmani	SP	3534708	Ourinhos	-22.9773	-49.8686
Lutzomyia whitmani	SP	3540705	Porto Ferreira	-21.8584	-47.4814
Lutzomyia whitmani	SP	3538907	Pirajuí	-21.9934	-49.4566
Lutzomyia whitmani	SP	3537404	Pereira Barreto	-20.6367	-51.1067
Lutzomyia whitmani	SP	3526001	Junqueirópolis	-21.5113	-51.434
Lutzomyia whitmani	SP	3511508	Cerquilho	-23.1687	-47.7375
Lutzomyia whitmani	SP	3518503	Guareí	-23.3731	-48.1845
Lutzomyia whitmani	SP	3530102	Mirandópolis	-21.1321	-51.1056
Lutzomyia whitmani	SP	3507605	Bragança Paulista	-22.9569	-46.5423
Lutzomyia whitmani	SP	3507001	Boituva	-23.2819	-47.6715
Lutzomyia whitmani	SP	3509205	Cajamar	-23.361	-46.8829
Lutzomyia whitmani	SP	3509502	Campinas	-22.9073	-47.0602
Lutzomyia whitmani	SP	3538907	Pirajuí	-21.9934	-49.4566
Lutzomyia whitmani	SP	3505708	Barueri	-23.5089	-46.8747
Lutzomyia whitmani	SP	3534906	Pacaembu	-21.5601	-51.2652
Lutzomyia whitmani	SP	3516408	Franco da Rocha	-23.3203	-46.7279
Lutzomyia whitmani	SP	3525102	Jardinópolis	-21.0225	-47.7654
Lutzomyia whitmani	SP	3530201	Mirante do Paranapanema	-22.2906	-51.9058
Lutzomyia whitmani	SP	3504909	Bananal	-22.6826	-44.3233
Lutzomyia whitmani	SP	3533502	Novo Horizonte	-21.4685	-49.2218
Lutzomyia whitmani	SP	3543501	Riversul	-23.8313	-49.4367
Lutzomyia whitmani	SP	3552106	Socorro	-22.592	-46.5292
Lutzomyia whitmani	SP	3513900	Divinolândia	-21.6616	-46.7369
Lutzomyia whitmani	SP	3518503	Guareí	-23.3731	-48.1845
Lutzomyia whitmani	SP	3541059	Pratânia	-22.8115	-48.6647
Lutzomyia whitmani	SP	3508603	Cachoeira Paulista	-22.6648	-45.0106
Lutzomyia whitmani	SP	3545308	Salto de Pirapora	-23.6491	-47.5747
Lutzomyia whitmani	SP	3550308	São Paulo	-23.5674	-46.5704
Lutzomyia whitmani	SP	3557204	Chavantes	-23.032	-49.7139
Lutzomyia whitmani	SP	3540507	Porangaba	-23.1754	-48.1268
Lutzomyia whitmani	SP	3526506	Lavínia	-21.1649	-51.0405
Lutzomyia whitmani	SP	3539202	Pirapozinho	-22.2767	-51.4996
Lutzomyia whitmani	SP	3504404	Avanhandava	-21.4609	-49.9427
Lutzomyia whitmani	SP	3504107	Atibaia	-23.1163	-46.5551
Lutzomyia whitmani	SP	3549102	São João da Boa Vista	-21.972	-46.7964
Lutzomyia whitmani	SP	3530201	Mirante do Paranapanema	-22.2906	-51.9058
Lutzomyia whitmani	SP	3551801	Sete Barras	-24.3886	-47.9272
Lutzomyia whitmani	SP	3520509	Indaiatuba	-23.0816	-47.2123
Lutzomyia whitmani	SP	3524600	Jacupiranga	-24.6981	-48.0047
Lutzomyia whitmani	SP	3521705	Itaberá	-23.8598	-49.1371
Lutzomyia whitmani	SP	3520202	Igaratá	-23.2048	-46.1563
Lutzomyia whitmani	SP	3533403	Nova Odessa	-22.7828	-47.2936
Lutzomyia whitmani	SP	3554102	Taubaté	-23.0266	-45.5566
Lutzomyia whitmani	SP	3521200	Iporanga	-24.5845	-48.5896
Lutzomyia whitmani	SP	3551207	Sarutaiá	-23.2745	-49.4831
Lutzomyia whitmani	SP	3513900	Divinolândia	-21.6616	-46.7369
Lutzomyia whitmani	SP	3502903	Araçoiaba da Serra	-23.5073	-47.5872
Lutzomyia whitmani	SP	3520806	Inúbia Paulista	-21.7699	-50.9644
Lutzomyia whitmani	SP	3551504	Serrana	-21.2095	-47.5978
Lutzomyia whitmani	SP	3545803	Santa Bárbara d'Oeste	-22.7554	-47.414
Lutzomyia whitmani	SP	3528403	Mairinque	-23.5475	-47.1845
Lutzomyia whitmani	SP	3539301	Pirassununga	-21.994	-47.4252
Lutzomyia whitmani	SP	3523305	Itariri	-24.292	-47.1757
Lutzomyia whitmani	SP	3556404	Vargem Grande do Sul	-21.8359	-46.8956
Lutzomyia whitmani	SP	3521200	Iporanga	-24.5845	-48.5896
Lutzomyia whitmani	SP	3504305	Avaí	-22.1568	-49.3368
Lutzomyia whitmani	SP	3508603	Cachoeira Paulista	-22.6648	-45.0106
Lutzomyia whitmani	SP	3506706	Boa Esperança do Sul	-21.9925	-48.3906
Lutzomyia whitmani	SP	3553401	Tanabi	-20.6251	-49.6488
Lutzomyia whitmani	SP	3541109	Presidente Alves	-22.1037	-49.4391
Lutzomyia whitmani	SP	3554508	Tieté	-23.0979	-47.7115
Lutzomyia whitmani	SP	3529906	Miracatu	-24.2839	-47.4571
Lutzomyia whitmani	SP	3530102	Mirandópolis	-21.1321	-51.1056
Lutzomyia whitmani	SP	3523206	Itararé	-24.1121	-49.3361
Lutzomyia whitmani	SP	3505708	Barueri	-23.5089	-46.8747
Lutzomyia whitmani	SP	3541406	Presidente Prudente	-22.1227	-51.3868
Lutzomyia whitmani	SP	3530300	Mirassol	-20.817	-49.5121
Lutzomyia whitmani	SP	3526704	Leme	-22.1854	-47.3887
Lutzomyia whitmani	SP	3500105	Adamantina	-21.6883	-51.0734
Lutzomyia whitmani	SP	3537107	Pedreira	-22.7438	-46.8978
Lutzomyia whitmani	SP	3523800	Itobi	-21.7349	-46.9734
Lutzomyia whitmani	SP	3526001	Junqueirópolis	-21.5113	-51.434
Lutzomyia whitmani	SP	3520905	Ipaussu	-23.0529	-49.6268
Lutzomyia whitmani	SP	3504909	Bananal	-22.6826	-44.3233
Lutzomyia whitmani	SP	3526506	Lavínia	-21.1649	-51.0405
Lutzomyia whitmani	SP	3533502	Novo Horizonte	-21.4685	-49.2218
Lutzomyia whitmani	SP	3531803	Monte Mor	-22.9455	-47.3133
Lutzomyia whitmani	SP	3543238	Ribeirão dos Índios	-21.8385	-51.6006
Lutzomyia whitmani	SP	3525102	Jardinópolis	-21.0225	-47.7654
Lutzomyia whitmani	SP	3553401	Tanabi	-20.6251	-49.6488
Lutzomyia whitmani	SP	3525201	Jarinu	-23.1031	-46.7383
Lutzomyia whitmani	SP	3549805	São José do Rio Preto	-20.8126	-49.3813
Lutzomyia whitmani	SP	3555000	Tupã	-21.9348	-50.514
Lutzomyia whitmani	SP	3525706	José Bonifácio	-21.0537	-49.6863
Lutzomyia whitmani	SP	3535309	Palmital	-22.7856	-50.2188
Lutzomyia whitmani	SP	3525102	Jardinópolis	-21.0225	-47.7654
Lutzomyia whitmani	SP	3526407	Laranjal Paulista	-23.054	-47.8338
Lutzomyia whitmani	SP	3531803	Monte Mor	-22.9455	-47.3133
Lutzomyia whitmani	SP	3523909	Itu	-23.2654	-47.2998
Lutzomyia whitmani	SP	3537503	Pereiras	-23.0729	-47.9679
Lutzomyia whitmani	SP	3530300	Mirassol	-20.817	-49.5121
Lutzomyia whitmani	SP	3512803	Cosmópolis	-22.6458	-47.1968
Lutzomyia whitmani	SP	3511102	Catanduva	-21.1395	-48.9759
Lutzomyia whitmani	SP	3507605	Bragança Paulista	-22.9569	-46.5423
Lutzomyia whitmani	SP	3554102	Taubaté	-23.0266	-45.5566
Lutzomyia whitmani	SP	3540606	Porto Feliz	-23.2144	-47.5246
Lutzomyia whitmani	SP	3539103	Pirapora do Bom Jesus	-23.3975	-47.001
Lutzomyia whitmani	SP	3508702	Caconde	-21.5287	-46.6468
Lutzomyia whitmani	SP	3532306	Natividade da Serra	-23.3758	-45.4464
Lutzomyia whitmani	SP	3502804	Araçatuba	-21.2055	-50.4392
Lutzomyia whitmani	SP	3505401	Barra do Turvo	-24.7594	-48.5023
Lutzomyia whitmani	SP	3512704	Corumbataí	-22.219	-47.6266
Lutzomyia whitmani	SP	3550100	São Manuel	-22.7365	-48.5688
Lutzomyia whitmani	SP	3531407	Monte Aprazível	-20.7721	-49.7141
Lutzomyia whitmani	SP	3502804	Araçatuba	-21.2055	-50.4392
Lutzomyia whitmani	SP	3541802	Queiroz	-21.7991	-50.2409
Lutzomyia whitmani	SP	3540507	Porangaba	-23.1754	-48.1268
Lutzomyia whitmani	SP	3520806	Inúbia Paulista	-21.7699	-50.9644
Lutzomyia whitmani	SP	3529005	Marília	-22.2149	-49.9516
Lutzomyia whitmani	SP	3538808	Piraju	-23.193	-49.384
Lutzomyia whitmani	SP	3521002	Iperó	-23.3503	-47.6899
Lutzomyia whitmani	SP	3542602	Registro	-24.4943	-47.8411
Lutzomyia whitmani	SP	3502903	Araçoiaba da Serra	-23.5073	-47.5872
Lutzomyia whitmani	SP	3524402	Jacareí	-23.3049	-45.9696
Lutzomyia whitmani	SP	3500105	Adamantina	-21.6883	-51.0734
Lutzomyia whitmani	SP	3516606	Gália	-22.294	-49.5521
Lutzomyia whitmani	SP	3514809	Eldorado	-24.5254	-48.1032
Lutzomyia whitmani	SP	3546009	Santa Branca	-23.3958	-45.8876
Lutzomyia whitmani	SP	3550308	São Paulo	-23.5674	-46.5704
Lutzomyia whitmani	SP	3524006	Itupeva	-23.1534	-47.0557
Lutzomyia whitmani	SP	3554003	Tatuí	-23.3486	-47.8495
Lutzomyia whitmani	SP	3537107	Pedreira	-22.7438	-46.8978
Lutzomyia whitmani	SP	3520509	Indaiatuba	-23.0816	-47.2123
Lutzomyia whitmani	TO	1707108	Divinópolis do Tocantins	-9.7953	-49.2054
Lutzomyia whitmani	TO	1713601	Monte do Carmo	-10.7635	-48.1104
Lutzomyia whitmani	TO	1718808	Sampaio	-5.3493	-47.8758
Lutzomyia whitmani	TO	1721307	Tupiratins	-8.39553	-48.123
Lutzomyia whitmani	TO	1715101	Novo Acordo	-9.96849	-47.6681
Lutzomyia whitmani	TO	1713205	Miracema do Tocantins	-9.56835	-48.388
Lutzomyia whitmani	TO	1720150	São Félix do Tocantins	-10.1733	-46.655
Lutzomyia whitmani	TO	1716109	Paraíso do Tocantins	-10.1712	-48.8866
Lutzomyia whitmani	TO	1700707	Alvorada	-12.4788	-49.1268
Lutzomyia whitmani	TO	1713205	Miracema do Tocantins	-9.56835	-48.388
Lutzomyia whitmani	TO	1720499	São Valério da Natividade	-11.9731	-48.2329
Lutzomyia whitmani	TO	1720499	São Valério da Natividade	-11.9731	-48.2329
Lutzomyia whitmani	TO	1702109	Araguaína	-7.19133	-48.2087
Lutzomyia whitmani	TO	1721000	Palmas	-10.1633	-48.351
Lutzomyia whitmani	TO	1709005	Goiatins	-7.70917	-47.3154
Lutzomyia whitmani	TO	1712801	Maurilândia do Tocantins	-5.95257	-47.5049
Lutzomyia whitmani	TO	1711506	Jaú do Tocantins	-12.6529	-48.5946
Lutzomyia whitmani	TO	1713809	Palmeiras do Tocantins	-6.61186	-47.5587
Lutzomyia whitmani	TO	1700707	Alvorada	-12.4788	-49.1268
Lutzomyia whitmani	TO	1721000	Palmas	-10.1633	-48.351
Lutzomyia whitmani	TO	1701903	Araguacema	-8.8018	-49.5618
Lutzomyia whitmani	TO	1718204	Porto Nacional	-10.7086	-48.4122
Lutzomyia whitmani	TO	1722107	Xambioá	-6.41188	-48.5316
Lutzomyia whitmani	TO	1716109	Paraíso do Tocantins	-10.1712	-48.8866
Lutzomyia whitmani	TO	1718808	Sampaio	-5.3493	-47.8758
Lutzomyia whitmani	TO	1706100	Cristalândia	-10.5907	-49.1863
Lutzomyia whitmani	TO	1721000	Palmas	-10.1633	-48.351
Lutzomyia whitmani	TO	1701903	Araguacema	-8.8018	-49.5618
Lutzomyia whitmani	TO	1709005	Goiatins	-7.70917	-47.3154
Lutzomyia whitmani	TO	1718204	Porto Nacional	-10.7086	-48.4122
Lutzomyia whitmani	TO	1713809	Palmeiras do Tocantins	-6.61186	-47.5587
Lutzomyia whitmani	TO	1713809	Palmeiras do Tocantins	-6.61186	-47.5587
Lutzomyia whitmani	TO	1718204	Porto Nacional	-10.7086	-48.4122
Lutzomyia whitmani	TO	1713601	Monte do Carmo	-10.7635	-48.1104
Lutzomyia whitmani	TO	1706100	Cristalândia	-10.5907	-49.1863
Lutzomyia whitmani	TO	1707009	Dianópolis	-11.6252	-46.8204
Lutzomyia whitmani	TO	1721307	Tupiratins	-8.39553	-48.123
Lutzomyia whitmani	TO	1711506	Jaú do Tocantins	-12.6529	-48.5946
Lutzomyia whitmani	TO	1703305	Bom Jesus do Tocantins	-8.96335	-48.1664
Lutzomyia whitmani	TO	1703305	Bom Jesus do Tocantins	-8.96335	-48.1664
Lutzomyia whitmani	TO	1718204	Porto Nacional	-10.7086	-48.4122
Lutzomyia whitmani	TO	1703305	Bom Jesus do Tocantins	-8.96335	-48.1664
Lutzomyia whitmani	TO	1704105	Centenário	-8.95846	-47.3384
Lutzomyia whitmani	TO	1717206	Piraqué	-6.76978	-48.2937
Lutzomyia whitmani	TO	1717206	Piraqué	-6.76978	-48.2937
